# Supplementary material for: Shoot Characterization of Isoprene and Ocimene-Emitting Transgenic Arabidopsis Plants under Contrasting Environmental Conditions
Source: Plants (Basel). 2020 Apr 9;9(4):477. doi: 10.3390/plants9040477 (PMC7238224; doi:10.3390/plants9040477)
Supplement: Supplementary file 1 [file plants-09-00477-s001.zip]

Archive with 2 entries (2 files):
- Supplementary_1.docx
- Supplementary_2.xlsx
