# Supplementary material for: Shoot Characterization of Isoprene and Ocimene-Emitting Transgenic Arabidopsis Plants under Contrasting Environmental Conditions
Source: Plants (Basel). 2020 Apr 9;9(4):477. doi: 10.3390/plants9040477 (PMC7238224; doi:10.3390/plants9040477)
Supplement: Supplementary file 1 [file plants-09-00477-s001.zip › Supplementary_2.xlsx]

## Sheet: PLA_Experiment1
																		DAT 0								DAT 2								DAT 4								DAT 6
		Repeated measurements	ONLY WW
										No block								No block								No block								No block								No block
										Wilks	0.0475714	164.618	9	74	0			164.532	1	164.532	1261.12	0				473.715	1	473.715	816.216	0				1236.93	1	1236.93	964.931	0				2619.29	1	2619.29	922.038	0
									Line	Wilks	0.482937	1.6617	36	279.05	0.0131271		Line	3.07303	4	0.768257	5.8886	0.00029581			Line	6.43661	4	1.60915	2.77259	0.0318076			Line	14.0848	4	3.52121	2.7469	0.0330683			Line	28.1495	4	7.03738	2.47729	0.049673			Line
									Watering	Wilks	0.621855	4.99986	9	74	2.93931e-05		Watering	0.403225	1	0.403225	3.09068	0.0821419			Watering	0.889249	1	0.889249	1.53219	0.219004			Watering	1.33634	1	1.33634	1.04248	0.309982			Watering	0.127449	1	0.127449	0.0448644	0.832733			Watering
									LxW	Wilks	0.484032	1.65602	36	279.05	0.0136591		LxW	1.21367	4	0.303417	2.32566	0.0623705			LxW	3.05547	4	0.763866	1.31615	0.270038			LxW	9.10767	4	2.27692	1.77623	0.140531			LxW	14.3074	4	3.57685	1.25912	0.291998			LxW
										Block								11.7419	90	0.130465						52.2341	90	0.580379						115.369	90	1.28188						255.668	90	2.84076
																		Mean	SEM								Mean	SEM							Mean	SEM							Mean	SEM
															1	col 0	WW	1.031	0.114221	0.804079	1.25792	10			col 0	WW	1.784	0.240911	1.30539	2.26261			col 0	WW	2.79964	0.135826	2.53282	3.06645			col 0	WW	4.11055	0.208826	3.70033	4.52076			col 0
	All data normal distributed														6	col 0	WS	1.094	0.114221	0.867079	1.32092	10			col 0	WS	1.832	0.240911	1.35339	2.31061			col 0	WS	3.05455	0.135826	2.78773	3.32136			col 0	WS	4.77527	0.208826	4.36506	5.18548			col 0
															2	isps 448-10	WW	1.105	0.114221	0.878079	1.33192	10			isps 448-10	WW	1.955	0.240911	1.47639	2.43361			isps 448-10	WW	3.57382	0.135826	3.30701	3.84063			isps 448-10	WW	4.57691	0.208826	4.1667	4.98712			isps 448-10
															7	isps 448-10	WS	1.152	0.114221	0.925079	1.37892	10			isps 448-10	WS	2.082	0.240911	1.60339	2.56061			isps 448-10	WS	3.57873	0.135826	3.31192	3.84554			isps 448-10	WS	5.29909	0.208826	4.88888	5.7093			isps 448-10
															3	isps 79-2-7	WW	1.366	0.114221	1.13908	1.59292	10			isps 79-2-7	WW	2.297	0.240911	1.81839	2.77561			isps 79-2-7	WW	3.85255	0.135826	3.58573	4.11936			isps 79-2-7	WW	5.74473	0.208826	5.33452	6.15494			isps 79-2-7
															8	isps 79-2-7	WS	1.145	0.114221	0.918079	1.37192	10			isps 79-2-7	WS	2	0.240911	1.52139	2.47861			isps 79-2-7	WS	3.14236	0.135826	2.87555	3.40918			isps 79-2-7	WS	4.75855	0.208826	4.34833	5.16876			isps 79-2-7
															4	M1-73	WW	1.485	0.114221	1.25808	1.71192	10			M1-73	WW	2.394	0.240911	1.91539	2.87261			M1-73	WW	3.49036	0.135826	3.22355	3.75718			M1-73	WW	5.17455	0.208826	4.76433	5.58476			M1-73
															9	M1-73	WS	1.479	0.114221	1.25208	1.70592	10			M1-73	WS	2.399	0.240911	1.92039	2.87761			M1-73	WS	4.47964	0.135826	4.21282	4.74645			M1-73	WS	6.11164	0.208826	5.70143	6.52185			M1-73
															5	M1-8	WW	1.744	0.114221	1.51708	1.97092	10			M1-8	WW	2.924	0.240911	2.44539	3.40261			M1-8	WW	4.98273	0.135826	4.71592	5.24954			M1-8	WW	6.86091	0.208826	6.4507	7.27112			M1-8
															10	M1-8	WS	1.226	0.114221	0.999079	1.45292	10			M1-8	WS	2.098	0.240911	1.61939	2.57661			M1-8	WS	3.71382	0.135826	3.44701	3.98063			M1-8	WS	5.86436	0.208826	5.45415	6.27457			M1-8
																	1	1.031	****							1	1.784	****						1	2.824	****						1	4.18	****
																	6	1.094	****							6	1.832	****	****					6	3.123	****	****					2	4.351	****
															Tukey		2	1.105	****							2	1.955	****	****					8	3.134	****	****					8	4.736	****
																	8	1.145	****							8	2	****	****					2	3.261	****	****					6	4.789	****
																	7	1.152	****							7	2.082	****	****					7	3.301	****	****					7	4.963	****
																	9	1.226	****	****						9	2.098	****	****					9	3.47	****	****					5	5.113	****
																	3	1.366	****	****						3	2.297	****	****					5	3.597	****	****					9	5.418	****
																	10	1.479	****	****						5	2.394	****	****					3	3.86	****	****					10	5.505	****
																	5	1.485	****	****						10	2.399	****	****					10	3.979	****	****					3	5.567	****
																	4	1.744		****						4	2.924		****					4	4.621		****					4	6.557	****
																1	1.031	****								1	1.784	****						1	2.824		****					1	4.18	****
																10	1.479			****	****					6	1.832	****						6	3.123	****	****					2	4.351	****
																2	1.105	****	****							2	1.955	****						8	3.134	****	****					8	4.736	****
																3	1.366		****	****						8	2	****						2	3.261	****	****					6	4.789	****
													FisherLSD			4	1.744				****					7	2.082	****						7	3.301	****	****					7	4.963	****
																5	1.485			****	****					9	2.098	****						9	3.47	****	****					5	5.113	****	****
																6	1.094	****	****							3	2.297	****	****					5	3.597	****	****					9	5.418	****	****
																7	1.152	****	****							5	2.394	****	****					3	3.86	****		****				10	5.505	****	****
																8	1.145	****	****							10	2.399	****	****					10	3.979	****		****				3	5.567	****	****
																9	1.226	****	****	****						4	2.924		****					4	4.621			****				4	6.557		****
[truncated: 31 more columns]

## Sheet: RGR_Experiment1
Effect	Multivariate Tests of Significance (Spreadsheet1) Sigma-restricted parameterization Effective hypothesis decomposition
	Test	Value	F	Effect	Error	p			Effect	Univariate Tests of Significance for Var6 (Spreadsheet1) Sigma-restricted parameterization Effective hypothesis decomposition; Std. Error of Estimate: 10,5159													Effect	Univariate Tests of Significance for Var7 (Spreadsheet1) Sigma-restricted parameterization Effective hypothesis decomposition; Std. Error of Estimate: 9,5932
Intercept	Wilks	0.00663966	1552.21	8	83	0				SS	Degr. of	MS	F	p										SS	Degr. of	MS	F	p						35527.7	1	35527.7	621.561	0						52324.6	1	52324.6	717.704	0
Line	Wilks	0.628169	1.29197	32	307.684	0.140488			Intercept	64875.6	1	64875.6	586.66	0									Intercept	59795.1	1	59795.1	649.741	0						225.686	4	56.4215	0.987101	0.418767						262.326	4	65.5815	0.89954	0.467772
Stress	Wilks	0.688242	4.69964	8	83	8.9927e-05			Var2	246.552	4	61.6379	0.557382	0.694154									Var2	43.9137	4	10.9784	0.119293	0.975308						285.182	1	285.182	4.98929	0.0279828						56.2886	1	56.2886	0.772075	0.381916
"Var2"*"Var3"	Wilks	0.60717	1.393	32	307.684	0.0826541			Var3	13.6146	1	13.6146	0.123114	0.726501									Var3	39.6754	1	39.6754	0.431118	0.513116						113.784	4	28.4461	0.497667	0.737471						473.105	4	118.276	1.62232	0.175499
									Var2*Var3	16.0391	4	4.00979	0.0362599	0.997444									Var2*Var3	474.79	4	118.698	1.28978	0.280004						5144.29	90	57.1588								6561.5	90	72.9056
									Error	9952.62	90	110.585											Error	8282.63	90	92.0292
									Cell No.	"Var2"*"Var3"; Unweighted Means (Spreadsheet1) Current effect: F(4, 90)=,03626, p=,99744 Effective hypothesis decomposition													Cell No.	"Var2"*"Var3"; Unweighted Means (Spreadsheet1) Current effect: F(4, 90)=1,2898, p=,28000 Effective hypothesis decomposition										Cell No.	"Var2"*"Var3"; Unweighted Means (Spreadsheet1) Current effect: F(4, 90)=,49767, p=,73747 Effective hypothesis decomposition									Cell No.	"Var2"*"Var3"; Unweighted Means (Spreadsheet1) Current effect: F(4, 90)=1,6223, p=,17550 Effective hypothesis decomposition
										Var2	Var3	Var6	Var6	Var6	Var6	N								Var2	Var3	Var7	Var7	Var7	Var7	N					Var2	Var3	Var8	Var8	Var8	Var8	N				Var2	Var3	Var9	Var9	Var9
												Mean	Std.Err.	-95,00%	+95,00%								1	col 0	WS	26.7367	3.03363	20.7099	32.7636	10				1	col 0	WS	21.5071	2.39079	16.7574	26.2569	10			1	col 0	WS	25.3742	2.7001	20.01
									1	col 0	WS	26.1453	3.32543	1953873	3275182	10							2	col 0	WW	22.5085	3.03363	16.4817	28.5354	10				2	col 0	WW	19.6987	2.39079	14.949	24.4484	10			2	col 0	WW	19.8861	2.7001	14.5218
									2	col 0	WW	26.5424	3.32543	1993588	3314896	10							3	isps 448-10	WS	23.0596	3.03363	17.0328	29.0865	10				3	isps 448-10	WS	21.3627	2.39079	16.613	26.1124	10			3	isps 448-10	WS	22.7325	2.7001	17.3682
									3	isps 448-10	WS	28.2761	3.32543	2166954	3488262	10							4	isps 448-10	WW	27.6181	3.03363	21.5912	33.6449	10				4	isps 448-10	WW	15.0565	2.39079	10.3068	19.8062	10			4	isps 448-10	WW	26.2945	2.7001	20.9303
									4	isps 448-10	WW	26.376	3.32543	1976944	3298253	10							5	isps 79-2-7	WS	22.7908	3.03363	16.7639	28.8176	10				5	isps 79-2-7	WS	21.2365	2.39079	16.4868	25.9862	10			5	isps 79-2-7	WS	20.2532	2.7001	14.889
									5	isps 79-2-7	WS	26.5178	3.32543	1991124	3312433	10							6	isps 79-2-7	WW	25.6398	3.03363	19.6129	31.6666	10				6	isps 79-2-7	WW	17.6681	2.39079	12.9184	22.4178	10			6	isps 79-2-7	WW	24.5276	2.7001	19.1634
									6	isps 79-2-7	WW	25.6324	3.32543	1902584	3223892	10							7	M1-73	WS	26.893	3.03363	20.8662	32.9198	10				7	M1-73	WS	16.4202	2.39079	11.6705	21.1699	10			7	M1-73	WS	21.3508	2.7001	15.9865
									7	M1-73	WS	22.8221	3.32543	1621558	2942867	10							8	M1-73	WW	19.7873	3.03363	13.7605	25.8141	10				8	M1-73	WW	16.107	2.39079	11.3573	20.8567	10			8	M1-73	WW	27.8976	2.7001	22.5333
									8	M1-73	WW	22.6871	3.32543	1608054	2929362	10							9	M1-8	WS	25.9345	3.03363	19.9076	31.9613	10				9	M1-8	WS	22.1611	2.39079	17.4114	26.9108	10			9	M1-8	WS	20.911	2.7001	15.5468
									9	M1-8	WS	25.4371	3.32543	1883053	3204361	10							10	M1-8	WW	23.5621	3.03363	17.5353	29.589	10				10	M1-8	WW	17.27	2.39079	12.5203	22.0197	10			10	M1-8	WW	19.5184	2.7001	14.1541
									10	M1-8	WW	24.2707	3.32543	1766413	3087721	10
									Cell No.	LSD test; variable Var6 (Spreadsheet1) Homogenous Groups, alpha = ,05000 Error: Between MSE = 110,58, df = 90,000
										Var2	Var3	Var6	1										Cell No.	LSD test; variable Var7 (Spreadsheet1) Homogenous Groups, alpha = ,05000 Error: Between MSE = 92,029, df = 90,000																				Cell No.	LSD test; variable Var9 (Spreadsheet1) Homogenous Groups, alpha = ,05000 Error: Between MSE = 72,906, df = 90,000
												Mean												Var2	Var3	Var7	1							Cell No.	LSD test; variable Var8 (Spreadsheet1) Homogenous Groups, alpha = ,05000 Error: Between MSE = 57,159, df = 90,000										Var2	Var3	Var9	1	2
									8	M1-73	WW	2268708	****										8	M1-73	WW	19.7873	****								Var2	Var3	Var8	1	2					10	M1-8	WW	19.5184	****
									7	M1-73	WS	2282213	****										2	col 0	WW	22.5085	****							4	isps 448-10	WW	15.0565	****						2	col 0	WW	19.8861	****
									10	M1-8	WW	2427067	****										5	isps 79-2-7	WS	22.7908	****							8	M1-73	WW	16.107	****	****					5	isps 79-2-7	WS	20.2532	****
									9	M1-8	WS	2543707	****										3	isps 448-10	WS	23.0596	****							7	M1-73	WS	16.4202	****	****					9	M1-8	WS	20.911	****	****
									6	isps 79-2-7	WW	2563238	****										10	M1-8	WW	23.5621	****							10	M1-8	WW	17.27	****	****					7	M1-73	WS	21.3508	****	****
									1	col 0	WS	2614527	****										6	isps 79-2-7	WW	25.6398	****							6	isps 79-2-7	WW	17.6681	****	****					3	isps 448-10	WS	22.7325	****	****
									4	isps 448-10	WW	2637599	****										9	M1-8	WS	25.9345	****							2	col 0	WW	19.6987	****	****					6	isps 79-2-7	WW	24.5276	****	****
									5	isps 79-2-7	WS	2651779	****										1	col 0	WS	26.7367	****							5	isps 79-2-7	WS	21.2365	****	****					1	col 0	WS	25.3742	****	****
									2	col 0	WW	2654242	****										7	M1-73	WS	26.893	****							3	isps 448-10	WS	21.3627	****	****					4	isps 448-10	WW	26.2945	****	****
									3	isps 448-10	WS	2827608	****										4	isps 448-10	WW	27.6181	****							1	col 0	WS	21.5071	****	****					8	M1-73	WW	27.8976		****
																																		9	M1-8	WS	22.1611		****
[truncated: 34 more columns]

## Sheet: PLA_Experiment_2
	Cell No.	LSD test; variable Var5 (Spreadsheet1) Homogenous Groups, alpha = ,05000 Error: Between MSE = ,00943, df = 110,00
		Var2	Var3	Var5	1								Effect	Univariate Tests of Significance for Var5 (Spreadsheet1) Sigma-restricted parameterization Effective hypothesis decomposition; Std. Error of Estimate: 0,0971
	1	col 0	WS	0.265833	****									SS	Degr. of	MS	F	p
	9	M1-8	WS	0.280833	****								Intercept	11.7813	1	11.7813	1249.75	0
	2	col 0	WW	0.303333	****								Line	0.034875	4	0.00871875	0.924873	0.452287
	3	isps 448-10	WS	0.308333	****								Watering	0.00385333	1	0.00385333	0.408756	0.523931
	6	isps 79-2-7	WW	0.308333	****								LxW	0.0297717	4	0.00744292	0.789534	0.534388
	8	M1-73	WW	0.325833	****								Error	1.03697	110	0.00942697
	4	isps 448-10	WW	0.326667	****
	10	M1-8	WW	0.330833	****
	7	M1-73	WS	0.341667	****
	5	isps 79-2-7	WS	0.341667	****
	Cell No.	LSD test; variable Var6 (Spreadsheet1) Homogenous Groups, alpha = ,05000 Error: Between MSE = ,03537, df = 110,00
		Var2	Var3	Var6	1	2
	1	col 0	WS	0.556667		****							Effect	Univariate Tests of Significance for Var6 (Spreadsheet1) Sigma-restricted parameterization Effective hypothesis decomposition; Std. Error of Estimate: 0,1881
	2	col 0	WW	0.5725		****								SS	Degr. of	MS	F	p
	3	isps 448-10	WS	0.624167	****	****							Intercept	53.5602	1	53.5602	1514.26	0
	9	M1-8	WS	0.625833	****	****							Var2	0.428138	4	0.107035	3.02608	0.0207061
	6	isps 79-2-7	WW	0.6675	****	****							Var3	0.0161008	1	0.0161008	0.455203	0.50129
	10	M1-8	WW	0.699167	****	****							Var2*Var3	0.099445	4	0.0248612	0.702877	0.591617
	5	isps 79-2-7	WS	0.708333	****	****							Error	3.89078	110	0.0353707
	4	isps 448-10	WW	0.7275	****
	8	M1-73	WW	0.731667	****
	7	M1-73	WS	0.7675	****
	Cell No.	LSD test; variable Var7 (Spreadsheet1) Homogenous Groups, alpha = ,05000 Error: Between MSE = ,08057, df = 110,00
		Var2	Var3	Var7	1	2	3
	1	col 0	WS	0.86		****							Effect	Univariate Tests of Significance for Var7 (Spreadsheet1) Sigma-restricted parameterization Effective hypothesis decomposition; Std. Error of Estimate: 0,2839
	2	col 0	WW	0.865833		****								SS	Degr. of	MS	F	p
	9	M1-8	WS	0.998333	****	****							Intercept	138.417	1	138.417	1717.88	0
	3	isps 448-10	WS	1.03	****	****							Var2	1.54627	4	0.386568	4.79766	0.00132208
	6	isps 79-2-7	WW	1.04583	****	****							Var3	0.0952033	1	0.0952033	1.18156	0.279415
	10	M1-8	WW	1.13083	****		****						Var2*Var3	0.465238	4	0.11631	1.44351	0.224495
	5	isps 79-2-7	WS	1.1575	****		****						Error	8.86317	110	0.0805742
	7	M1-73	WS	1.18333	****		****
	8	M1-73	WW	1.18667	****		****
	4	isps 448-10	WW	1.28167			****
	Cell No.	LSD test; variable Var8 (Spreadsheet1) Homogenous Groups, alpha = ,05000 Error: Between MSE = ,30629, df = 110,00
		Var2	Var3	Var8	1	2	3
	2	col 0	WW	1.56667			****						Effect	Univariate Tests of Significance for Var8 (Spreadsheet1) Sigma-restricted parameterization Effective hypothesis decomposition; Std. Error of Estimate: 0,5534
	1	col 0	WS	1.67917		****	****							SS	Degr. of	MS	F	p
	10	M1-8	WW	1.98417	****	****	****						Intercept	493.21	1	493.21	1610.26	0
	9	M1-8	WS	1.9975	****	****	****						Var2	5.56934	4	1.39233	4.54577	0.00195203
	3	isps 448-10	WS	2.03833	****	****							Var3	0.0124033	1	0.0124033	0.0404951	0.840887
	6	isps 79-2-7	WW	2.09083	****	****							Var2*Var3	0.699622	4	0.174905	0.57104	0.684195
	5	isps 79-2-7	WS	2.17833	****								Error	33.6922	110	0.306293
	7	M1-73	WS	2.1925	****
	8	M1-73	WW	2.19417	****
	4	isps 448-10	WW	2.35167	****
	Cell No.	LSD test; variable Var9 (Spreadsheet1) Homogenous Groups, alpha = ,05000 Error: Between MSE = 1,0118, df = 110,00
		Var2	Var3	Var9	1	2	3
	2	col 0	WW	2.37417			****
	1	col 0	WS	2.65583		****	****						Effect	Univariate Tests of Significance for Var9 (Spreadsheet1) Sigma-restricted parameterization Effective hypothesis decomposition; Std. Error of Estimate: 1,0059
	3	isps 448-10	WS	3.205	****	****								SS	Degr. of	MS	F	p
	10	M1-8	WW	3.25917	****	****							Intercept	1272.51	1	1272.51	1257.64	0
	9	M1-8	WS	3.28167	****	****							Var2	17.4369	4	4.35922	4.30828	0.00282112
	5	isps 79-2-7	WS	3.45833	****	****							Var3	0.172521	1	0.172521	0.170504	0.680468
	7	M1-73	WS	3.49167	****								Var2*Var3	2.5241	4	0.631025	0.62365	0.646604
	6	isps 79-2-7	WW	3.51333	****								Error	111.301	110	1.01183
	8	M1-73	WW	3.515	****
	4	isps 448-10	WW	3.81	****
	Cell No.	LSD test; variable Var10 (Spreadsheet1) Homogenous Groups, alpha = ,05000 Error: Between MSE = 2,2735, df = 110,00
		Var2	Var3	Var10	1	2	3
	2	col 0	WW	3.345			****
	1	col 0	WS	3.67583		****	****						Effect	Univariate Tests of Significance for Var10 (Spreadsheet1) Sigma-restricted parameterization Effective hypothesis decomposition; Std. Error of Estimate: 1,5078
	10	M1-8	WW	4.4425	****	****	****							SS	Degr. of	MS	F	p
	9	M1-8	WS	4.53083	****	****	****						Intercept	2455.17	1	2455.17	1079.92	0
	6	isps 79-2-7	WW	4.615	****	****							Var2	34.6112	4	8.65279	3.80596	0.00615945
	3	isps 448-10	WS	4.63583	****	****							Var3	0.0039675	1	0.0039675	0.00174512	0.966754
	5	isps 79-2-7	WS	4.79417	****	****							Var2*Var3	4.27836	4	1.06959	0.470463	0.757304
	8	M1-73	WW	4.86083	****	****							Error	250.083	110	2.27348
	7	M1-73	WS	4.95083	****
	4	isps 448-10	WW	5.38167	****
	Cell No.	LSD test; variable NewVar1 (Spreadsheet1) Homogenous Groups, alpha = ,05000 Error: Between MSE = 4,0564, df = 110,00
		Var2	Var3	NewVar1	1	2
	1	col 0	WS	4.91583		****							Effect	Univariate Tests of Significance for NewVar1 (Spreadsheet1) Sigma-restricted parameterization Effective hypothesis decomposition; Std. Error of Estimate: 2,0140
	2	col 0	WW	4.93917		****								SS	Degr. of	MS	F	p
	10	M1-8	WW	6.46	****	****							Intercept	4964.09	1	4964.09	1223.77	0
	3	isps 448-10	WS	6.58833	****								Var2	71.4097	4	17.8524	4.40105	0.00244289
	6	isps 79-2-7	WW	6.64167	****								Var3	0.694641	1	0.694641	0.171246	0.679813
	5	isps 79-2-7	WS	6.68083	****								Var2*Var3	4.84173	4	1.21043	0.298401	0.878443
	9	M1-8	WS	6.70667	****								Error	446.204	110	4.0564
	7	M1-73	WS	6.88667	****
	8	M1-73	WW	6.98833	****
	4	isps 448-10	WW	7.51	****
	Cell No.	LSD test; variable NewVar2 (Spreadsheet1) Homogenous Groups, alpha = ,05000 Error: Between MSE = 10,879, df = 110,00
		Var2	Var3	NewVar2	1	2	3
	2	col 0	WW	6.94667		****							Effect	Univariate Tests of Significance for NewVar2 (Spreadsheet1) Sigma-restricted parameterization Effective hypothesis decomposition; Std. Error of Estimate: 3,2983
	1	col 0	WS	7.095		****	****							SS	Degr. of	MS	F	p
	10	M1-8	WW	9.07833	****	****	****						Intercept	10422.6	1	10422.6	958.057	0
	3	isps 448-10	WS	9.49167	****	****	****						Var2	174.953	4	43.7382	4.02048	0.00441176
	9	M1-8	WS	9.51	****	****	****						Var3	0.655641	1	0.655641	0.0602675	0.806531
	6	isps 79-2-7	WW	9.68083	****		****						Var2*Var3	21.2261	4	5.30653	0.487784	0.744677
	5	isps 79-2-7	WS	9.84417	****								Error	1196.67	110	10.8789
	8	M1-73	WW	9.95333	****
	7	M1-73	WS	10.2875	****
	4	isps 448-10	WW	11.3083	****
	Cell No.	LSD test; variable NewVar3 (Spreadsheet1) Homogenous Groups, alpha = ,05000 Error: Between MSE = 25,322, df = 110,00
		Var2	Var3	NewVar3	1	2
	2	col 0	WW	10.7117	****
	1	col 0	WS	11.1492	****								Effect	Univariate Tests of Significance for NewVar3 (Spreadsheet1) Sigma-restricted parameterization Effective hypothesis decomposition; Std. Error of Estimate: 5,0321
	9	M1-8	WS	13.3317	****	****								SS	Degr. of	MS	F	p
	10	M1-8	WW	13.6375	****	****							Intercept	22405.7	1	22405.7	884.844	0
	5	isps 79-2-7	WS	14.1817	****	****							Var2	259.236	4	64.8089	2.55943	0.0425535
	3	isps 448-10	WS	14.2267	****	****							Var3	4.07745	1	4.07745	0.161027	0.688992
	8	M1-73	WW	14.3025	****	****							Var2*Var3	20.5434	4	5.13586	0.202825	0.93634
	6	isps 79-2-7	WW	14.4392	****	****							Error	2785.38	110	25.3216
	7	M1-73	WS	14.5108	****	****
	4	isps 448-10	WW	16.1525		****
	Cell No.	LSD test; variable NewVar4 (Spreadsheet1) Homogenous Groups, alpha = ,05000 Error: Between MSE = 40,582, df = 110,00
		Var2	Var3	NewVar4	1	2							Effect	Univariate Tests of Significance for NewVar4 (Spreadsheet1) Sigma-restricted parameterization Effective hypothesis decomposition; Std. Error of Estimate: 6,3704
	1	col 0	WS	14.0058	****									SS	Degr. of	MS	F	p
	2	col 0	WW	14.2975	****								Intercept	36037.7	1	36037.7	888.021	0
	9	M1-8	WS	16.1275	****	****							Var2	356.603	4	89.1507	2.1968	0.0739869
	3	isps 448-10	WS	17.6142	****	****							Var3	58.786	1	58.786	1.44857	0.231341
	5	isps 79-2-7	WS	17.6892	****	****							Var2*Var3	21.9575	4	5.48938	0.135266	0.969014
	7	M1-73	WS	17.7117	****	****							Error	4464.03	110	40.5821
	10	M1-8	WW	17.8208	****	****
	6	isps 79-2-7	WW	18.2475	****	****
	8	M1-73	WW	19.575		****
	4	isps 448-10	WW	20.2067		****
	Cell No.	LSD test; variable NewVar5 (Spreadsheet1) Homogenous Groups, alpha = ,05000 Error: Between MSE = 58,114, df = 110,00
		Var2	Var3	NewVar5	1	2	3						Effect	Univariate Tests of Significance for NewVar5 (Spreadsheet1) Sigma-restricted parameterization Effective hypothesis decomposition; Std. Error of Estimate: 7,6233
	1	col 0	WS	15.9917		****								SS	Degr. of	MS	F	p
	9	M1-8	WS	18.3258		****	****						Intercept	55563.3	1	55563.3	956.107	0
	2	col 0	WW	18.5833		****	****						Var2	652.909	4	163.227	2.80873	0.0289853
	7	M1-73	WS	20.305	****	****	****						Var3	608.085	1	608.085	10.4636	0.00160811
	5	isps 79-2-7	WS	20.5058	****	****	****						Var2*Var3	28.9138	4	7.22845	0.124384	0.973413
	3	isps 448-10	WS	21.2067	****	****	****						Error	6392.56	110	58.1142
	10	M1-8	WW	23.2858	****		****
	6	isps 79-2-7	WW	25.0825	****
	8	M1-73	WW	25.4508	****
	4	isps 448-10	WW	26.4433	****
	Cell No.	LSD test; variable NewVar6 (Spreadsheet1) Homogenous Groups, alpha = ,05000 Error: Between MSE = 80,181, df = 110,00
		Var2	Var3	NewVar6	1	2	3	4	5
	1	col 0	WS	19.4658	****								Effect	Univariate Tests of Significance for NewVar6 (Spreadsheet1) Sigma-restricted parameterization Effective hypothesis decomposition; Std. Error of Estimate: 8,9544
	9	M1-8	WS	21.5533	****									SS	Degr. of	MS	F	p
	7	M1-73	WS	24.04	****	****							Intercept	89262.3	1	89262.3	1113.26	0
	3	isps 448-10	WS	24.8208	****	****	****						Var2	695.348	4	173.837	2.16805	0.0772755
	5	isps 79-2-7	WS	25.0083	****	****	****						Var3	2214.67	1	2214.67	27.6208	7.3058e-07
	2	col 0	WW	26.6033	****	****	****	****					Var2*Var3	94.5539	4	23.6385	0.294813	0.880794
	6	isps 79-2-7	WW	31.0083		****	****	****	****				Error	8819.95	110	80.1813
	10	M1-8	WW	31.6608			****	****	****
	8	M1-73	WW	33.0533				****	****
	4	isps 448-10	WW	35.5225					****
	Cell No.	LSD test; variable NewVar7 (Spreadsheet1) Homogenous Groups, alpha = ,05000 Error: Between MSE = 81,596, df = 110,00
		Var2	Var3	NewVar7	1	2	3	4
	1	col 0	WS	21.1233	****
	9	M1-8	WS	23.3108	****								Effect	Univariate Tests of Significance for NewVar7 (Spreadsheet1) Sigma-restricted parameterization Effective hypothesis decomposition; Std. Error of Estimate: 9,0330
	7	M1-73	WS	25.1217	****	****								SS	Degr. of	MS	F	p
	5	isps 79-2-7	WS	26.405	****	****							Intercept	111301	1	111301	1364.05	0
	3	isps 448-10	WS	26.935	****	****							Var2	739.159	4	184.79	2.2647	0.0667494
	2	col 0	WW	31.1308		****	****						Var3	4143.05	1	4143.05	50.7752	1.14037e-10
	6	isps 79-2-7	WW	36.1742			****	****					Var2*Var3	70.52	4	17.63	0.216065	0.929012
	10	M1-8	WW	36.2258			****	****					Error	8975.55	110	81.5959
	8	M1-73	WW	37.8883			****	****
	4	isps 448-10	WW	40.235				****
	Cell No.	LSD test; variable NewVar8 (Spreadsheet1) Homogenous Groups, alpha = ,05000 Error: Between MSE = 81,486, df = 110,00
		Var2	Var3	NewVar8	1	2	3	4					Effect	Univariate Tests of Significance for NewVar8 (Spreadsheet1) Sigma-restricted parameterization Effective hypothesis decomposition; Std. Error of Estimate: 9,0270
	1	col 0	WS	21.4342	****									SS	Degr. of	MS	F	p
	9	M1-8	WS	24.3408	****								Intercept	126478	1	126478	1552.15	0
	7	M1-73	WS	26.7192	****	****							Var2	852.347	4	213.087	2.61501	0.0390708
	5	isps 79-2-7	WS	27.5117	****	****							Var3	5698.03	1	5698.03	69.9264	2.11831e-13
	3	isps 448-10	WS	27.8658	****	****							Var2*Var3	69.8467	4	17.4617	0.21429	0.93001
	2	col 0	WW	33.675		****		****					Error	8963.48	110	81.4862
	6	isps 79-2-7	WW	39.2067			****	****
	10	M1-8	WW	39.8758			****	****
	8	M1-73	WW	41.235			****
	4	isps 448-10	WW	42.7875			****
	Cell No.	LSD test; variable NewVar9 (Spreadsheet1) Homogenous Groups, alpha = ,05000 Error: Between MSE = 79,949, df = 110,00
		Var2	Var3	NewVar9	1	2	3
	1	col 0	WS	22.6417	****								Effect	Univariate Tests of Significance for NewVar9 (Spreadsheet1) Sigma-restricted parameterization Effective hypothesis decomposition; Std. Error of Estimate: 8,9414
	9	M1-8	WS	26.34	****									SS	Degr. of	MS	F	p
	7	M1-73	WS	28.4717	****								Intercept	153729	1	153729	1922.85	0
	5	isps 79-2-7	WS	29.425	****								Var2	923.33	4	230.833	2.88726	0.025672
	3	isps 448-10	WS	29.4333	****								Var3	8730.8	1	8730.8	109.205	0
	2	col 0	WW	38.4258			****						Var2*Var3	59.0462	4	14.7616	0.184638	0.945955
	6	isps 79-2-7	WW	44.4308		****	****						Error	8794.34	110	79.9486
	10	M1-8	WW	44.9517		****	****
	8	M1-73	WW	46.4875		****
	4	isps 448-10	WW	47.3133		****
	Cell No.	LSD test; variable NewVar10 (Spreadsheet1) Homogenous Groups, alpha = ,05000 Error: Between MSE = 75,120, df = 110,00
		Var2	Var3	NewVar10	1	2	3	4
	1	col 0	WS	24.915			****						Effect	Univariate Tests of Significance for NewVar10 (Spreadsheet1) Sigma-restricted parameterization Effective hypothesis decomposition; Std. Error of Estimate: 8,6672
	9	M1-8	WS	30.99	****		****							SS	Degr. of	MS	F	p
	7	M1-73	WS	31.085	****		****						Intercept	187665	1	187665	2498.21	0
	3	isps 448-10	WS	33.1192	****								Var2	1212.18	4	303.044	4.03415	0.00431903
	5	isps 79-2-7	WS	33.5058	****								Var3	9341.09	1	9341.09	124.349	0
	2	col 0	WW	41.8875				****					Var2*Var3	91.9334	4	22.9833	0.305956	0.873456
	6	isps 79-2-7	WW	48.4992		****		****					Error	8263.17	110	75.1198
	10	M1-8	WW	48.5217		****		****
	8	M1-73	WW	51.4267		****
	4	isps 448-10	WW	51.5083		****
	Cell No.	LSD test; variable NewVar11 (Spreadsheet1) Homogenous Groups, alpha = ,05000 Error: Between MSE = 64,936, df = 110,00
		Var2	Var3	NewVar11	1	2	3	4
	1	col 0	WS	28.2			****						Effect	Univariate Tests of Significance for NewVar11 (Spreadsheet1) Sigma-restricted parameterization Effective hypothesis decomposition; Std. Error of Estimate: 8,0583
	9	M1-8	WS	34.7358	****									SS	Degr. of	MS	F	p
	7	M1-73	WS	35.0025	****								Intercept	224715	1	224715	3460.58	0
	3	isps 448-10	WS	37.1475	****								Var2	1302.73	4	325.683	5.01548	0.000944756
	5	isps 79-2-7	WS	37.55	****								Var3	9180.5	1	9180.5	141.379	0
	2	col 0	WW	45.5017				****					Var2*Var3	52.8069	4	13.2017	0.203305	0.936079
	10	M1-8	WW	52.4208		****							Error	7142.91	110	64.9355
	6	isps 79-2-7	WW	53.0625		****
	4	isps 448-10	WW	54.4392		****
	8	M1-73	WW	54.6783		****

## Sheet: RGR_Experiment_2
									Cell No.	LSD test; variable Var5 (Spreadsheet1) Homogenous Groups, alpha = ,05000 Error: Between MSE = ,00943, df = 110,00
Dat0	Effect	Univariate Tests of Significance for NewVar16 (Spreadsheet1) Sigma-restricted parameterization Effective hypothesis decomposition; Std. Error of Estimate: 0,0467								Var2	Var3	Var5	1
		SS	Degr. of	MS	F	p			1	col 0	WS	0.265833	****
	Intercept	5.32124	1	5.32124	2442.09	0			9	M1-8	WS	0.280833	****
	Var2	0.00475139	4	0.00118785	0.545141	0.702923			2	col 0	WW	0.303333	****
	Var3	0.00928669	1	0.00928669	4.26196	0.0413268			3	isps 448-10	WS	0.308333	****
	Var2*Var3	0.0171514	4	0.00428786	1.96784	0.104406			6	isps 79-2-7	WW	0.308333	****
	Error	0.239687	110	0.00217897					8	M1-73	WW	0.325833	****
									4	isps 448-10	WW	0.326667	****
									10	M1-8	WW	0.330833	****
									7	M1-73	WS	0.341667	****
	Effect	Univariate Tests of Significance for NewVar17 (Spreadsheet1) Sigma-restricted parameterization Effective hypothesis decomposition; Std. Error of Estimate: 0,0583							5	isps 79-2-7	WS	0.341667	****
		SS	Degr. of	MS	F	p
	Intercept	6.40045	1	6.40045	1885.83	0			Cell No.	LSD test; variable Var6 (Spreadsheet1) Homogenous Groups, alpha = ,05000 Error: Between MSE = ,03537, df = 110,00
	Var2	0.0125111	4	0.00312778	0.921569	0.454179				Var2	Var3	Var6	1	2
	Var3	0.00374381	1	0.00374381	1.10308	0.295894			1	col 0	WS	0.556667		****
	Var2*Var3	0.00651289	4	0.00162822	0.479739	0.750543			2	col 0	WW	0.5725		****
	Error	0.373337	110	0.00339397					3	isps 448-10	WS	0.624167	****	****
									9	M1-8	WS	0.625833	****	****
									6	isps 79-2-7	WW	0.6675	****	****
									10	M1-8	WW	0.699167	****	****
	Effect	Univariate Tests of Significance for NewVar18 (Spreadsheet1) Sigma-restricted parameterization Effective hypothesis decomposition; Std. Error of Estimate: 0,0537							5	isps 79-2-7	WS	0.708333	****	****
		SS	Degr. of	MS	F	p			4	isps 448-10	WW	0.7275	****
	Intercept	3.0785	1	3.0785	1066.09	0			8	M1-73	WW	0.731667	****
	Var2	0.0107381	4	0.00268452	0.929655	0.44956			7	M1-73	WS	0.7675	****
	Var3	0.0028908	1	0.0028908	1.00109	0.319243
	Var2*Var3	0.00564825	4	0.00141206	0.488999	0.743791			Cell No.	LSD test; variable Var7 (Spreadsheet1) Homogenous Groups, alpha = ,05000 Error: Between MSE = ,08057, df = 110,00
	Error	0.317642	110	0.00288766						Var2	Var3	Var7	1	2	3
									1	col 0	WS	0.86		****
									2	col 0	WW	0.865833		****
	Effect	Univariate Tests of Significance for NewVar19 (Spreadsheet1) Sigma-restricted parameterization Effective hypothesis decomposition; Std. Error of Estimate: 0,0507							9	M1-8	WS	0.998333	****	****
		SS	Degr. of	MS	F	p			3	isps 448-10	WS	1.03	****	****
	Intercept	3.846	1	3.846	1495.44	0			6	isps 79-2-7	WW	1.04583	****	****
	Var2	0.00662868	4	0.00165717	0.644356	0.632021			10	M1-8	WW	1.13083	****		****
	Var3	0.00380039	1	0.00380039	1.4777	0.226737			5	isps 79-2-7	WS	1.1575	****		****
	Var2*Var3	0.011007	4	0.00275174	1.06996	0.374939			7	M1-73	WS	1.18333	****		****
	Error	0.282901	110	0.00257182					8	M1-73	WW	1.18667	****		****
									4	isps 448-10	WW	1.28167			****
	Effect	Univariate Tests of Significance for NewVar20 (Spreadsheet1) Sigma-restricted parameterization Effective hypothesis decomposition; Std. Error of Estimate: 0,0589							Cell No.	LSD test; variable Var8 (Spreadsheet1) Homogenous Groups, alpha = ,05000 Error: Between MSE = ,30629, df = 110,00
		SS	Degr. of	MS	F	p				Var2	Var3	Var8	1	2	3
	Intercept	3.80146	1	3.80146	1096.41	0			2	col 0	WW	1.56667			****
	Var2	0.00580461	4	0.00145115	0.418541	0.79497			1	col 0	WS	1.67917		****	****
	Var3	1.42982e-06	1	1.42982e-06	0.000412389	0.983835			10	M1-8	WW	1.98417	****	****	****
	Var2*Var3	0.00409828	4	0.00102457	0.295506	0.880341			9	M1-8	WS	1.9975	****	****	****
	Error	0.381389	110	0.00346717					3	isps 448-10	WS	2.03833	****	****
									6	isps 79-2-7	WW	2.09083	****	****
									5	isps 79-2-7	WS	2.17833	****
	Effect	Univariate Tests of Significance for NewVar21 (Spreadsheet1) Sigma-restricted parameterization Effective hypothesis decomposition; Std. Error of Estimate: 0,0563							7	M1-73	WS	2.1925	****
		SS	Degr. of	MS	F	p			8	M1-73	WW	2.19417	****
	Intercept	4.26587	1	4.26587	1346.93	0			4	isps 448-10	WW	2.35167	****
	Var2	0.0111014	4	0.00277535	0.876304	0.480671
	Var3	0.00472063	1	0.00472063	1.49052	0.224747			Cell No.	LSD test; variable Var9 (Spreadsheet1) Homogenous Groups, alpha = ,05000 Error: Between MSE = 1,0118, df = 110,00
	Var2*Var3	0.0134071	4	0.00335177	1.0583	0.380739				Var2	Var3	Var9	1	2	3
	Error	0.348382	110	0.00316711					2	col 0	WW	2.37417			****
									1	col 0	WS	2.65583		****	****
									3	isps 448-10	WS	3.205	****	****
	Effect	Univariate Tests of Significance for NewVar22 (Spreadsheet1) Sigma-restricted parameterization Effective hypothesis decomposition; Std. Error of Estimate: 0,0470							10	M1-8	WW	3.25917	****	****
		SS	Degr. of	MS	F	p			9	M1-8	WS	3.28167	****	****
	Intercept	1.69056	1	1.69056	765.551	0			5	isps 79-2-7	WS	3.45833	****	****
	Var2	0.00574525	4	0.00143631	0.650419	0.627778			7	M1-73	WS	3.49167	****
	Var3	0.0375515	1	0.0375515	17.0048	7.26314e-05			6	isps 79-2-7	WW	3.51333	****
	Var2*Var3	0.0159674	4	0.00399186	1.80767	0.132441			8	M1-73	WW	3.515	****
	Error	0.242912	110	0.00220829					4	isps 448-10	WW	3.81	****
	Effect	Univariate Tests of Significance for NewVar23 (Spreadsheet1) Sigma-restricted parameterization Effective hypothesis decomposition; Std. Error of Estimate: 0,0406							Cell No.	LSD test; variable Var10 (Spreadsheet1) Homogenous Groups, alpha = ,05000 Error: Between MSE = 2,2735, df = 110,00
		SS	Degr. of	MS	F	p				Var2	Var3	Var10	1	2	3
	Intercept	1.3238	1	1.3238	801.744	0			2	col 0	WW	3.345			****
	Var2	0.00851113	4	0.00212778	1.28867	0.27889			1	col 0	WS	3.67583		****	****
	Var3	0.145349	1	0.145349	88.0293	9.99201e-16			10	M1-8	WW	4.4425	****	****	****
	Var2*Var3	0.00669841	4	0.0016746	1.01421	0.40334			9	M1-8	WS	4.53083	****	****	****
	Error	0.181626	110	0.00165115					6	isps 79-2-7	WW	4.615	****	****
									3	isps 448-10	WS	4.63583	****	****
									5	isps 79-2-7	WS	4.79417	****	****
	Effect	Univariate Tests of Significance for NewVar24 (Spreadsheet1) Sigma-restricted parameterization Effective hypothesis decomposition; Std. Error of Estimate: 0,0338							8	M1-73	WW	4.86083	****	****
		SS	Degr. of	MS	F	p			7	M1-73	WS	4.95083	****
	Intercept	0.72756	1	0.72756	637.314	0			4	isps 448-10	WW	5.38167	****
	Var2	0.00802891	4	0.00200723	1.75825	0.142439
	Var3	0.0574566	1	0.0574566	50.3298	1.33219e-10
	Var2*Var3	0.00904009	4	0.00226002	1.97969	0.102573			Cell No.	LSD test; variable NewVar1 (Spreadsheet1) Homogenous Groups, alpha = ,05000 Error: Between MSE = 4,0564, df = 110,00
	Error	0.125576	110	0.0011416						Var2	Var3	NewVar1	1	2
									1	col 0	WS	4.91583		****
									2	col 0	WW	4.93917		****
	Effect	Univariate Tests of Significance for NewVar25 (Spreadsheet1) Sigma-restricted parameterization Effective hypothesis decomposition; Std. Error of Estimate: 0,0342							10	M1-8	WW	6.46	****	****
		SS	Degr. of	MS	F	p			3	isps 448-10	WS	6.58833	****
	Intercept	0.380082	1	0.380082	324.099	0			6	isps 79-2-7	WW	6.64167	****
	Var2	0.00208486	4	0.000521216	0.444445	0.77623			5	isps 79-2-7	WS	6.68083	****
	Var3	0.0501326	1	0.0501326	42.7485	2.01921e-09			9	M1-8	WS	6.70667	****
	Var2*Var3	0.00261078	4	0.000652695	0.556558	0.694653			7	M1-73	WS	6.88667	****
	Error	0.129001	110	0.00117273					8	M1-73	WW	6.98833	****
									4	isps 448-10	WW	7.51	****
									Cell No.	LSD test; variable NewVar2 (Spreadsheet1) Homogenous Groups, alpha = ,05000 Error: Between MSE = 10,879, df = 110,00
	Effect	Univariate Tests of Significance for NewVar26 (Spreadsheet1) Sigma-restricted parameterization Effective hypothesis decomposition; Std. Error of Estimate: 0,0156								Var2	Var3	NewVar2	1	2	3
		SS	Degr. of	MS	F	p			2	col 0	WW	6.94667		****
	Intercept	0.0527815	1	0.0527815	215.883	0			1	col 0	WS	7.095		****	****
	Var2	0.001768	4	0.000442001	1.80784	0.132409			10	M1-8	WW	9.07833	****	****	****
	Var3	0.00639248	1	0.00639248	26.146	1.34852e-06			3	isps 448-10	WS	9.49167	****	****	****
	Var2*Var3	0.00101869	4	0.000254674	1.04165	0.389156			9	M1-8	WS	9.51	****	****	****
	Error	0.0268941	110	0.000244492					6	isps 79-2-7	WW	9.68083	****		****
									5	isps 79-2-7	WS	9.84417	****
									8	M1-73	WW	9.95333	****
	Effect	Univariate Tests of Significance for NewVar27 (Spreadsheet1) Sigma-restricted parameterization Effective hypothesis decomposition; Std. Error of Estimate: 0,0319							7	M1-73	WS	10.2875	****
		SS	Degr. of	MS	F	p			4	isps 448-10	WW	11.3083	****
	Intercept	0.291903	1	0.291903	286.23	0
	Var2	0.00211716	4	0.00052929	0.519005	0.721919			Cell No.	LSD test; variable NewVar3 (Spreadsheet1) Homogenous Groups, alpha = ,05000 Error: Between MSE = 25,322, df = 110,00
	Var3	0.0201321	1	0.0201321	19.7409	2.1234e-05				Var2	Var3	NewVar3	1	2
	Var2*Var3	0.00170996	4	0.00042749	0.419183	0.794507			2	col 0	WW	10.7117	****
	Error	0.11218	110	0.00101982					1	col 0	WS	11.1492	****
									9	M1-8	WS	13.3317	****	****
									10	M1-8	WW	13.6375	****	****
	Effect	Univariate Tests of Significance for NewVar28 (Spreadsheet1) Sigma-restricted parameterization Effective hypothesis decomposition; Std. Error of Estimate: 0,0527							5	isps 79-2-7	WS	14.1817	****	****
		SS	Degr. of	MS	F	p			3	isps 448-10	WS	14.2267	****	****
	Intercept	0.429309	1	0.429309	154.593	0			8	M1-73	WW	14.3025	****	****
	Var2	0.00309058	4	0.000772645	0.278228	0.891513			6	isps 79-2-7	WW	14.4392	****	****
	Var3	0.0154602	1	0.0154602	5.56718	0.0200636			7	M1-73	WS	14.5108	****	****
	Var2*Var3	0.0147418	4	0.00368545	1.32712	0.264395			4	isps 448-10	WW	16.1525		****
	Error	0.305473	110	0.00277702
									Cell No.	LSD test; variable NewVar4 (Spreadsheet1) Homogenous Groups, alpha = ,05000 Error: Between MSE = 40,582, df = 110,00
	Effect	Univariate Tests of Significance for NewVar29 (Spreadsheet1) Sigma-restricted parameterization Effective hypothesis decomposition; Std. Error of Estimate: 0,0434								Var2	Var3	NewVar4	1	2
		SS	Degr. of	MS	F	p			1	col 0	WS	14.0058	****
	Intercept	0.340367	1	0.340367	180.949	0			2	col 0	WW	14.2975	****
	Var2	0.00285208	4	0.000713021	0.379063	0.82318			9	M1-8	WS	16.1275	****	****
	Var3	0.0278117	1	0.0278117	14.7855	0.000202202			3	isps 448-10	WS	17.6142	****	****
	Var2*Var3	0.00206769	4	0.000516923	0.274811	0.893688			5	isps 79-2-7	WS	17.6892	****	****
	Error	0.206911	110	0.00188101					7	M1-73	WS	17.7117	****	****
									10	M1-8	WW	17.8208	****	****
									6	isps 79-2-7	WW	18.2475	****	****
									8	M1-73	WW	19.575		****
									4	isps 448-10	WW	20.2067		****

## Sheet: PLA_Experiment3
DAT -5						P				mean	sem			n
		15.6457	1	15.6457	1742.42	0		col 0	CT	0.301667	0.0273546	0.247456	0.355877	12		col 0	CT		0.0117148	0.109045	0.0110475	0.274338	0.0499957	0.0453011	0.0389677	0.931492	0.191573
	Lines	0.0486133	4	0.0121533	1.35348	0.254846		col 0	HS	0.400833	0.0273546	0.346623	0.455044	12		col 0	HS	0.0117148		0.345299	0.982853	0.145825	0.562015	0.591297	0.636504	0.0147611	0.214172
	Stress	0.0585208	1	0.0585208	6.51729	0.0120537		isps 448-10	CT	0.364167	0.0273546	0.309956	0.418377	12		isps 448-10	CT	0.109045	0.345299		0.334492	0.6062	0.714917	0.683126	0.636504	0.129027	0.763543
	LxS	0.0295	4	0.007375	0.821332	0.514266		isps 448-10	HS	0.401667	0.0273546	0.347456	0.455877	12		isps 448-10	HS	0.0110475	0.982853	0.334492		0.140047	0.547646	0.576567	0.62127	0.0139396	0.206432
		0.987725	110	0.00897932				isps 79-2-7	CT	0.344167	0.0273546	0.289956	0.398377	12		isps 79-2-7	CT	0.274338	0.145825	0.6062	0.140047		0.379057	0.35633	0.323908	0.313548	0.829844
								isps 79-2-7	HS	0.378333	0.0273546	0.324123	0.432544	12		isps 79-2-7	HS	0.0499957	0.562015	0.714917	0.547646	0.379057		0.965714	0.914425	0.0606323	0.505672
								M1-73	CT	0.38	0.0273546	0.32579	0.43421	12		M1-73	CT	0.0453011	0.591297	0.683126	0.576567	0.35633	0.965714		0.948591	0.0550974	0.478673
								M1-73	HS	0.3825	0.0273546	0.32829	0.43671	12		M1-73	HS	0.0389677	0.636504	0.636504	0.62127	0.323908	0.914425	0.948591		0.0475991	0.439715
								M1-8	CT	0.305	0.0273546	0.25079	0.35921	12		M1-8	CT	0.931492	0.0147611	0.129027	0.0139396	0.313548	0.0606323	0.0550974	0.0475991		0.222122
								M1-8	HS	0.3525	0.0273546	0.29829	0.40671	12		M1-8	HS	0.191573	0.214172	0.763543	0.206432	0.829844	0.505672	0.478673	0.439715	0.222122
DAT -3
		40.7517	1	40.7517	1673.56	0		col 0	CT	0.54	0.0450466	0.450728	0.629272	12		col 0	CT		0.4419	0.506085	0.153015	0.764087	0.457489	0.252175	0.0894166	0.764087	0.824433
	Lines	0.129855	4	0.0324637	1.33319	0.262169		col 0	HS	0.589167	0.0450466	0.499895	0.678438	12		col 0	HS	0.4419		0.916846	0.506085	0.638633	0.979176	0.70516	0.348342	0.285779	0.583843
	Stress	0.0460208	1	0.0460208	1.88994	0.172002		isps 448-10	CT	0.5825	0.0450466	0.493228	0.671772	12		isps 448-10	CT	0.506085	0.916846		0.4419	0.714868	0.937584	0.62935	0.297633	0.33517	0.657371
	LxS	0.002175	4	0.00054375	0.0223302	0.999015		isps 448-10	HS	0.631667	0.0450466	0.542395	0.720938	12		isps 448-10	HS	0.153015	0.506085	0.4419		0.257573	0.489586	0.774055	0.784061	0.0846955	0.226385
		2.67854	110	0.0243504				isps 79-2-7	CT	0.559167	0.0450466	0.469895	0.648438	12		isps 79-2-7	CT	0.764087	0.638633	0.714868	0.257573		0.657371	0.397024	0.160552	0.548594	0.937584
								isps 79-2-7	HS	0.5875	0.0450466	0.498228	0.676772	12		isps 79-2-7	HS	0.457489	0.979176	0.937584	0.489586	0.657371		0.685889	0.33517	0.297633	0.601859
								M1-73	CT	0.613333	0.0450466	0.524062	0.702605	12		M1-73	CT	0.252175	0.70516	0.62935	0.774055	0.397024	0.685889		0.574931	0.14935	0.355051
								M1-73	HS	0.649167	0.0450466	0.559895	0.738438	12		M1-73	HS	0.0894166	0.348342	0.297633	0.784061	0.160552	0.33517	0.574931		0.0463994	0.138762
								M1-8	CT	0.520833	0.0450466	0.431562	0.610105	12		M1-8	CT	0.764087	0.285779	0.33517	0.0846955	0.548594	0.297633	0.14935	0.0463994		0.601859
								M1-8	HS	0.554167	0.0450466	0.464895	0.643438	12		M1-8	HS	0.824433	0.583843	0.657371	0.226385	0.937584	0.601859	0.355051	0.138762	0.601859
DAT 0
		142.245	1	142.245	1060.53	0		col 0	CT	0.98	0.105722	0.770484	1.18952	12		col 0	CT		0.555863	0.291925	0.334268	0.652544	0.309979	0.0919651	0.151702	0.991126	0.960084
	Lines	0.7957	4	0.198925	1.48312	0.212201		col 0	HS	1.06833	0.105722	0.858817	1.27785	12		col 0	HS	0.555863		0.640579	0.705414	0.889436	0.668639	0.269784	0.395643	0.548445	0.589848
	Stress	0.0205408	1	0.0205408	0.153146	0.696304		isps 448-10	CT	1.13833	0.105722	0.928817	1.34785	12		isps 448-10	CT	0.291925	0.640579		0.929103	0.544754	0.968949	0.522877	0.701291	0.2869	0.315272
	LxS	0.0800133	4	0.0200033	0.149138	0.963028		isps 448-10	HS	1.125	0.105722	0.915484	1.33452	12		isps 448-10	HS	0.334268	0.705414	0.929103		0.605257	0.960084	0.466854	0.636611	0.328766	0.359769
		14.7539	110	0.134126				isps 79-2-7	CT	1.0475	0.105722	0.837984	1.25702	12		isps 79-2-7	CT	0.652544	0.889436	0.544754	0.605257		0.570848	0.214501	0.323323	0.644557	0.688977
								isps 79-2-7	HS	1.1325	0.105722	0.922984	1.34202	12		isps 79-2-7	HS	0.309979	0.668639	0.968949	0.960084	0.570848		0.497944	0.672688	0.304746	0.334268
								M1-73	CT	1.23417	0.105722	1.02465	1.44368	12		M1-73	CT	0.0919651	0.269784	0.522877	0.466854	0.214501	0.497944		0.798131	0.0898805	0.101838
								M1-73	HS	1.19583	0.105722	0.986317	1.40535	12		M1-73	HS	0.151702	0.395643	0.701291	0.636611	0.323323	0.672688	0.798131		0.148595	0.166306
								M1-8	CT	0.978333	0.105722	0.768817	1.18785	12		M1-8	CT	0.991126	0.548445	0.2869	0.328766	0.644557	0.304746	0.0898805	0.148595		0.951224
								M1-8	HS	0.9875	0.105722	0.777984	1.19702	12		M1-8	HS	0.960084	0.589848	0.315272	0.359769	0.688977	0.334268	0.101838	0.166306	0.951224
DAT 2
		388.692	1	388.692	1303.42	0		col 0	CT	1.60667	0.157641	1.29426	1.91907	12		col 0	CT		0.649267	0.255184	0.167178	0.524028	0.262985	0.118434	0.189743	0.94351	0.348275
	Lines	1.23405	4	0.308512	1.03455	0.392786		col 0	HS	1.70833	0.157641	1.39593	2.02074	12		col 0	HS	0.649267		0.493037	0.352099	0.85501	0.504837	0.266152	0.389759	0.700974	0.627981
	Stress	0.194408	1	0.194408	0.651917	0.421171		isps 448-10	CT	1.86167	0.157641	1.54926	2.17407	12		isps 448-10	CT	0.255184	0.493037		0.805596	0.614832	0.985122	0.668135	0.860865	0.285712	0.840407
	LxS	0.201647	4	0.0504117	0.169048	0.953746		isps 448-10	HS	1.91667	0.157641	1.60426	2.22907	12		isps 448-10	HS	0.167178	0.352099	0.805596		0.454059	0.791202	0.85501	0.94351	0.189743	0.654635
		32.803	110	0.298209				isps 79-2-7	CT	1.74917	0.157641	1.43676	2.06157	12		isps 79-2-7	CT	0.524028	0.85501	0.614832	0.454059		0.627981	0.352099	0.497739	0.571078	0.762634
								isps 79-2-7	HS	1.8575	0.157641	1.54509	2.16991	12		isps 79-2-7	HS	0.262985	0.504837	0.985122	0.791202	0.627981		0.654635	0.846242	0.294146	0.85501
								M1-73	CT	1.9575	0.157641	1.64509	2.26991	12		M1-73	CT	0.118434	0.266152	0.668135	0.85501	0.352099	0.654635		0.79983	0.135793	0.528884
								M1-73	HS	1.90083	0.157641	1.58843	2.21324	12		M1-73	HS	0.189743	0.389759	0.860865	0.94351	0.497739	0.846242	0.79983		0.214507	0.706505
								M1-8	CT	1.6225	0.157641	1.31009	1.93491	12		M1-8	CT	0.94351	0.700974	0.285712	0.189743	0.571078	0.294146	0.135793	0.214507		0.385682
								M1-8	HS	1.81667	0.157641	1.50426	2.12907	12		M1-8	HS	0.348275	0.627981	0.840407	0.654635	0.762634	0.85501	0.528884	0.706505	0.385682
DAT 4		698.998	1	698.998	1683.59	0		col 0	CT	2.06417	0.186007	1.69554	2.43279	12		col 0	CT		0.795527	0.041533	0.0762248	0.309932	0.174921	0.0142703	0.0524131	0.33922	0.172944
		4.38974	4	1.09743	2.64326	0.0374092		col 0	HS	2.1325	0.186007	1.76388	2.50112	12		col 0	HS	0.795527		0.0741971	0.128861	0.4487	0.271309	0.0277629	0.0917351	0.485336	0.268587
	Lines	0.00385333	1	0.00385333	0.00928107	0.923427		isps 448-10	CT	2.60667	0.186007	2.23804	2.97529	12		isps 448-10	CT	0.041533	0.0741971		0.785793	0.299582	0.487308	0.669727	0.919438	0.272677	0.491267
	Stress	0.291105	4	0.0727762	0.175288	0.95068		isps 448-10	HS	2.535	0.186007	2.16638	2.90362	12		isps 448-10	HS	0.0762248	0.128861	0.785793		0.443065	0.672029	0.485336	0.864485	0.408338	0.676641
	LxS	45.67	110	0.415182				isps 79-2-7	CT	2.3325	0.186007	1.96388	2.70112	12		isps 79-2-7	CT	0.309932	0.4487	0.299582	0.443065		0.730525	0.144439	0.348831	0.952113	0.725781
								isps 79-2-7	HS	2.42333	0.186007	2.05471	2.79196	12		isps 79-2-7	HS	0.174921	0.271309	0.487308	0.672029	0.730525		0.263201	0.552686	0.685902	0.994956
								M1-73	CT	2.71917	0.186007	2.35054	3.08779	12		M1-73	CT	0.0142703	0.0277629	0.669727	0.485336	0.144439	0.263201		0.597841	0.128861	0.265885
								M1-73	HS	2.58	0.186007	2.21138	2.94862	12		M1-73	HS	0.0524131	0.0917351	0.919438	0.864485	0.348831	0.552686	0.597841		0.318993	0.556912
								M1-8	CT	2.31667	0.186007	1.94804	2.68529	12		M1-8	CT	0.33922	0.485336	0.272677	0.408338	0.952113	0.685902	0.128861	0.318993		0.681265
								M1-8	HS	2.425	0.186007	2.05638	2.79362	12		M1-8	HS	0.172944	0.268587	0.491267	0.676641	0.725781	0.994956	0.265885	0.556912	0.681265
DAT 6
		1398.1	1	1398.1	1739.42	0		col 0	CT	3.36167	0.258808	2.84877	3.87456	12		col 0	CT		0.0514169	0.111328	0.880827	0.523644	0.682731	0.0218016	0.839794	0.666157	0.391312
	Lines	8.31542	4	2.07885	2.58636	0.0408297		col 0	HS	2.64083	0.258808	2.12794	3.15373	12		col 0	HS	0.0514169		0.000522351	0.0716055	0.010337	0.121724	3.76277e-05	0.0800346	0.0179795	0.269932
	Stress	11.8818	1	11.8818	14.7825	0.000202489		isps 448-10	CT	3.94917	0.258808	3.43627	4.46206	12		isps 448-10	CT	0.111328	0.000522351		0.0819713	0.336479	0.0463462	0.47198	0.0733724	0.243507	0.015216
	LxS	1.0854	4	0.271351	0.337595	0.852099		isps 448-10	HS	3.30667	0.258808	2.79377	3.81956	12		isps 448-10	HS	0.880827	0.0716055	0.0819713		0.431197	0.795691	0.0147645	0.958332	0.561178	0.478981
		88.4154	110	0.803777				isps 79-2-7	CT	3.59583	0.258808	3.08294	4.10873	12		isps 79-2-7	CT	0.523644	0.010337	0.336479	0.431197		0.296198	0.094415	0.401381	0.836245	0.136371
								isps 79-2-7	HS	3.21167	0.258808	2.69877	3.72456	12		isps 79-2-7	HS	0.682731	0.121724	0.0463462	0.795691	0.296198		0.00723766	0.836245	0.401381	0.653015
								M1-73	CT	4.21333	0.258808	3.70044	4.72623	12		M1-73	CT	0.0218016	3.76277e-05	0.47198	0.0147645	0.094415	0.00723766		0.012838	0.0608107	0.00186852
								M1-73	HS	3.2875	0.258808	2.7746	3.8004	12		M1-73	HS	0.839794	0.0800346	0.0733724	0.958332	0.401381	0.836245	0.012838		0.526598	0.511914
								M1-8	CT	3.52	0.258808	3.0071	4.0329	12		M1-8	CT	0.666157	0.0179795	0.243507	0.561178	0.836245	0.401381	0.0608107	0.526598		0.198642
								M1-8	HS	3.04667	0.258808	2.53377	3.55956	12		M1-8	HS	0.391312	0.269932	0.015216	0.478981	0.136371	0.653015	0.00186852	0.511914	0.198642
DAT 8
		2438.56	1	2438.56	1924.83	0		col 0	CT	4.4775	0.324923	3.83358	5.12142	12		col 0	CT		0.00646011	0.033385	0.467528	0.0533397	0.215451	0.00578791	0.462022	0.519873	0.159495
	Lines	19.0786	4	4.76965	3.76483	0.00656659		col 0	HS	3.20167	0.324923	2.55775	3.84559	12		col 0	HS	0.00646011		2.9184e-06	0.0429943	6.71692e-06	0.128735	1.66157e-07	0.0439081	0.000873352	0.176565
	Stress	53.0803	1	53.0803	41.8979	2.76399e-09		isps 448-10	CT	5.4675	0.324923	4.82358	6.11142	12		isps 448-10	CT	0.033385	2.9184e-06		0.00473171	0.840835	0.00093866	0.510555	0.00460675	0.134203	0.000529108
	LxS	1.56223	4	0.390557	0.308279	0.871913		isps 448-10	HS	4.1425	0.324923	3.49858	4.78642	12		isps 448-10	HS	0.467528	0.0429943	0.00473171		0.00844161	0.606295	0.000580533	0.992782	0.172033	0.493324
		139.359	110	1.2669				isps 79-2-7	CT	5.375	0.324923	4.73108	6.01892	12		isps 79-2-7	CT	0.0533397	6.71692e-06	0.840835	0.00844161		0.00180156	0.390878	0.00822956	0.193752	0.00103906
								isps 79-2-7	HS	3.905	0.324923	3.26108	4.54892	12		isps 79-2-7	HS	0.215451	0.128735	0.00093866	0.606295	0.00180156		9.20028e-05	0.612619	0.0611867	0.864953
								M1-73	CT	5.77083	0.324923	5.12691	6.41475	12		M1-73	CT	0.00578791	1.66157e-07	0.510555	0.000580533	0.390878	9.20028e-05		0.000562889	0.0322375	4.83662e-05
								M1-73	HS	4.13833	0.324923	3.49441	4.78225	12		M1-73	HS	0.462022	0.0439081	0.00460675	0.992782	0.00822956	0.612619	0.000562889		0.169246	0.499032
								M1-8	CT	4.77417	0.324923	4.13025	5.41809	12		M1-8	CT	0.519873	0.000873352	0.134203	0.172033	0.193752	0.0611867	0.0322375	0.169246		0.0415661
								M1-8	HS	3.82667	0.324923	3.18275	4.47059	12		M1-8	HS	0.159495	0.176565	0.000529108	0.493324	0.00103906	0.864953	4.83662e-05	0.499032	0.0415661
DAT 10
		5142.14	1	5142.14	1746.38	0		col 0	CT	6.90583	0.49535	5.92417	7.8875	12		col 0	CT		0.000337505	0.0174993	0.0363726	0.0611981	0.0105903	0.00895505	0.0615194	0.534354	0.0173912
	Lines	37.7354	4	9.43384	3.20393	0.0157123		col 0	HS	4.31333	0.49535	3.33167	5.295	12		col 0	HS	0.000337505		1.51808e-08	0.11649	1.65349e-07	0.273579	4.69677e-09	0.0727577	3.37983e-05	0.201168
	Stress	242.963	1	242.963	82.5153	4.88498e-15		isps 448-10	CT	8.59583	0.49535	7.61417	9.5775	12		isps 448-10	CT	0.0174993	1.51808e-08		1.49808e-05	0.603391	2.06735e-06	0.804118	3.68857e-05	0.0763477	4.49477e-06
	LxS	5.36414	4	1.34104	0.455443	0.768238		isps 448-10	HS	5.42167	0.49535	4.44	6.40333	12		isps 448-10	HS	0.0363726	0.11649	1.49808e-05		0.000110916	0.630921	5.47028e-06	0.818838	0.00713053	0.767633
		323.891	110	2.94446				isps 79-2-7	CT	8.23083	0.49535	7.24917	9.2125	12		isps 79-2-7	CT	0.0611981	1.65349e-07	0.603391	0.000110916		1.75118e-05	0.443155	0.0002548	0.207445	3.62139e-05
								isps 79-2-7	HS	5.08417	0.49535	4.1025	6.06583	12		isps 79-2-7	HS	0.0105903	0.273579	2.06735e-06	0.630921	1.75118e-05		7.11992e-07	0.478364	0.0016656	0.853121
								M1-73	CT	8.77	0.49535	7.78833	9.75167	12		M1-73	CT	0.00895505	4.69677e-09	0.804118	5.47028e-06	0.443155	7.11992e-07		1.38847e-05	0.0439755	1.58194e-06
								M1-73	HS	5.5825	0.49535	4.60083	6.56417	12		M1-73	HS	0.0615194	0.0727577	3.68857e-05	0.818838	0.0002548	0.478364	1.38847e-05		0.0134427	0.600091
								M1-8	CT	7.3425	0.49535	6.36083	8.32417	12		M1-8	CT	0.534354	3.37983e-05	0.0763477	0.00713053	0.207445	0.0016656	0.0439755	0.0134427		0.00297348
								M1-8	HS	5.21417	0.49535	4.2325	6.19583	12		M1-8	HS	0.0173912	0.201168	4.49477e-06	0.767633	3.62139e-05	0.853121	1.58194e-06	0.600091	0.00297348
DAT 12
		9745.4	1	9745.4	1870.17	0		col 0	CT	10.0433	0.658975	8.7374	11.3493	12		col 0	CT		6.15803e-06	0.0382138	0.000516833	0.0827606	0.000759186	0.0094802	0.00166168	0.36937	0.000815632
	Lines	52.0562	4	13.0141	2.49743	0.0467986		col 0	HS	5.61583	0.658975	4.3099	6.92177	12		col 0	HS	6.15803e-06		4.47164e-10	0.243254	2.40651e-09	0.200881	3.02254e-11	0.129781	1.26227e-07	0.193528
	Stress	696.442	1	696.442	133.649	0		isps 448-10	CT	11.9983	0.658975	10.6924	13.3043	12		isps 448-10	CT	0.0382138	4.47164e-10		1.13656e-07	0.729292	1.89344e-07	0.58838	5.46306e-07	0.234097	2.08394e-07
	LxS	8.32996	4	2.08249	0.399635	0.808544		isps 448-10	HS	6.70917	0.658975	5.40323	8.0151	12		isps 448-10	HS	0.000516833	0.243254	1.13656e-07		5.31559e-07	0.909791	9.27042e-09	0.724608	1.84217e-05	0.89284
		573.208	110	5.21098				isps 79-2-7	CT	11.675	0.658975	10.3691	12.9809	12		isps 79-2-7	CT	0.0827606	2.40651e-09	0.729292	5.31559e-07		8.70984e-07	0.375553	2.42226e-06	0.397454	9.55559e-07
								isps 79-2-7	HS	6.815	0.658975	5.50907	8.12093	12		isps 79-2-7	HS	0.000759186	0.200881	1.89344e-07	0.909791	8.70984e-07		1.57977e-08	0.811051	2.87782e-05	0.982917
								M1-73	CT	12.5042	0.658975	11.1982	13.8101	12		M1-73	CT	0.0094802	3.02254e-11	0.58838	9.27042e-09	0.375553	1.57977e-08		4.79422e-08	0.0847937	1.74633e-08
								M1-73	HS	7.03833	0.658975	5.7324	8.34427	12		M1-73	HS	0.00166168	0.129781	5.46306e-07	0.724608	2.42226e-06	0.811051	4.79422e-08		7.20457e-05	0.827689
								M1-8	CT	10.8833	0.658975	9.5774	12.1893	12		M1-8	CT	0.36937	1.26227e-07	0.234097	1.84217e-05	0.397454	2.87782e-05	0.0847937	7.20457e-05		3.12845e-05
								M1-8	HS	6.835	0.658975	5.52907	8.14093	12		M1-8	HS	0.000815632	0.193528	2.08394e-07	0.89284	9.55559e-07	0.982917	1.74633e-08	0.827689	3.12845e-05
DAT 14
		16265	1	16265	1955.23	0		col 0	CT	13.3383	0.832602	11.6883	14.9884	12		col 0	CT		8.69962e-07	0.083239	3.47217e-05	0.251745	0.00014724	0.00579911	0.000342627	0.287558	0.000104739
	Lines	79.4911	4	19.8728	2.38892	0.0552461		col 0	HS	7.1975	0.832602	5.54748	8.84752	12		col 0	HS	8.69962e-07		2.54586e-10	0.37109	4.57356e-09	0.202397	1.18128e-12	0.131686	6.79882e-09	0.23673
	Stress	1301.59	1	1301.59	156.465	0		isps 448-10	CT	15.3967	0.832602	13.7466	17.0467	12		isps 448-10	CT	0.083239	2.54586e-10		1.89941e-08	0.552462	1.10895e-07	0.288831	3.1912e-07	0.4983	7.28171e-08
	LxS	14.2592	4	3.56479	0.428527	0.787761		isps 448-10	HS	8.255	0.832602	6.60498	9.90502	12		isps 448-10	HS	3.47217e-05	0.37109	1.89941e-08		2.85968e-07	0.701501	1.11025e-10	0.536096	4.13495e-07	0.771154
		915.059	110	8.31872				isps 79-2-7	CT	14.695	0.832602	13.045	16.345	12		isps 79-2-7	CT	0.251745	4.57356e-09	0.552462	2.85968e-07		1.52169e-06	0.0994114	4.11407e-06	0.933596	1.0228e-06
								isps 79-2-7	HS	8.7075	0.832602	7.05748	10.3575	12		isps 79-2-7	HS	0.00014724	0.202397	1.10895e-07	0.701501	1.52169e-06		7.35626e-10	0.813577	2.16898e-06	0.926301
								M1-73	CT	16.6517	0.832602	15.0016	18.3017	12		M1-73	CT	0.00579911	1.18128e-12	0.288831	1.11025e-10	0.0994114	7.35626e-10		2.30848e-09	0.0837327	4.67763e-10
								M1-73	HS	8.98583	0.832602	7.33581	10.6359	12		M1-73	HS	0.000342627	0.131686	3.1912e-07	0.536096	4.11407e-06	0.813577	2.30848e-09		5.80823e-06	0.742711
								M1-8	CT	14.5967	0.832602	12.9466	16.2467	12		M1-8	CT	0.287558	6.79882e-09	0.4983	4.13495e-07	0.933596	2.16898e-06	0.0837327	5.80823e-06		1.46312e-06
								M1-8	HS	8.59833	0.832602	6.94831	10.2484	12		M1-8	HS	0.000104739	0.23673	7.28171e-08	0.771154	1.0228e-06	0.926301	4.67763e-10	0.742711	1.46312e-06
DAT 16
		25523.8	1	25523.8	1856.14	0		col 0	CT	16.8292	1.07048	14.7077	18.9506	12		col 0	CT		4.22768e-07	0.0929289	9.57252e-06	0.100391	0.000126505	0.017191	0.000281343	0.231864	9.47764e-05
	Lines	122.816	4	30.704	2.23285	0.070054		col 0	HS	8.68333	1.07048	6.5619	10.8048	12		col 0	HS	4.22768e-07		1.46166e-10	0.461984	1.76401e-10	0.162415	3.8175e-12	0.106329	1.62762e-09	0.18684
	Stress	2277.32	1	2277.32	165.611	0		isps 448-10	CT	19.395	1.07048	17.2736	21.5164	12		isps 448-10	CT	0.0929289	1.46166e-10		5.27393e-09	0.969771	1.16926e-07	0.470353	3.15163e-07	0.623232	8.20624e-08
	LxS	12.6322	4	3.15804	0.229659	0.921224		isps 448-10	HS	9.80083	1.07048	7.6794	11.9223	12		isps 448-10	HS	9.57252e-06	0.461984	5.27393e-09		6.31546e-09	0.505367	1.56476e-10	0.375357	5.26081e-08	0.556337
		1512.61	110	13.751				isps 79-2-7	CT	19.3375	1.07048	17.2161	21.4589	12		isps 79-2-7	CT	0.100391	1.76401e-10	0.969771	6.31546e-09		1.38757e-07	0.447459	3.72718e-07	0.650234	9.74969e-08
								isps 79-2-7	HS	10.8125	1.07048	8.69107	12.9339	12		isps 79-2-7	HS	0.000126505	0.162415	1.16926e-07	0.505367	1.38757e-07		4.03708e-09	0.824853	1.02806e-06	0.937838
								M1-73	CT	20.4917	1.07048	18.3702	22.6131	12		M1-73	CT	0.017191	3.8175e-12	0.470353	1.56476e-10	0.447459	4.03708e-09		1.1537e-08	0.226182	2.77831e-09
								M1-73	HS	11.1483	1.07048	9.0269	13.2698	12		M1-73	HS	0.000281343	0.106329	3.15163e-07	0.375357	3.72718e-07	0.824853	1.1537e-08		2.64179e-06	0.764742
								M1-8	CT	18.6492	1.07048	16.5277	20.7706	12		M1-8	CT	0.231864	1.62762e-09	0.623232	5.26081e-08	0.650234	1.02806e-06	0.226182	2.64179e-06		7.33257e-07
								M1-8	HS	10.6942	1.07048	8.57274	12.8156	12		M1-8	HS	9.47764e-05	0.18684	8.20624e-08	0.556337	9.74969e-08	0.937838	2.77831e-09	0.764742	7.33257e-07
DAT 18
		33777.1	1	33777.1	1597.55	0		col 0	CT	20.2333	1.32738	17.6028	22.8639	12		col 0	CT		1.90842e-07	0.41782	2.79443e-06	0.527157	7.31359e-05	0.0595236	9.06113e-05	0.250374	4.85132e-05
	Lines	136.329	4	34.0823	1.61198	0.176327		col 0	HS	9.79583	1.32738	7.16528	12.4264	12		col 0	HS	1.90842e-07		4.44465e-09	0.537307	1.03667e-08	0.153183	2.09653e-11	0.137626	8.55717e-10	0.18627
	Stress	3180.54	1	3180.54	150.429	0		isps 448-10	CT	21.76	1.32738	19.1295	24.3905	12		isps 448-10	CT	0.41782	4.44465e-09		7.94095e-08	0.858344	2.86822e-06	0.277778	3.64367e-06	0.732804	1.81621e-06
	LxS	18.0386	4	4.50966	0.213292	0.930569		isps 448-10	HS	10.9575	1.32738	8.32695	13.588	12		isps 448-10	HS	2.79443e-06	0.537307	7.94095e-08		1.78027e-07	0.414281	4.5457e-10	0.382532	1.6387e-08	0.478486
		2325.75	110	21.1431				isps 79-2-7	CT	21.4242	1.32738	18.7936	24.0547	12		isps 79-2-7	CT	0.527157	1.03667e-08	0.858344	1.78027e-07		6.02487e-06	0.206897	7.61476e-06	0.603297	3.8513e-06
								isps 79-2-7	HS	12.4958	1.32738	9.86528	15.1264	12		isps 79-2-7	HS	7.31359e-05	0.153183	2.86822e-06	0.414281	6.02487e-06		2.28156e-08	0.954437	6.64454e-07	0.913941
								M1-73	CT	23.8075	1.32738	21.177	26.438	12		M1-73	CT	0.0595236	2.09653e-11	0.277778	4.5457e-10	0.206897	2.28156e-08		2.97548e-08	0.455782	1.37637e-08
								M1-73	HS	12.6033	1.32738	9.97278	15.2339	12		M1-73	HS	9.06113e-05	0.137626	3.64367e-06	0.382532	7.61476e-06	0.954437	2.97548e-08		8.51838e-07	0.868788
								M1-8	CT	22.4025	1.32738	19.772	25.033	12		M1-8	CT	0.250374	8.55717e-10	0.732804	1.6387e-08	0.603297	6.64454e-07	0.455782	8.51838e-07		4.13694e-07
								M1-8	HS	12.2925	1.32738	9.66195	14.923	12		M1-8	HS	4.85132e-05	0.18627	1.81621e-06	0.478486	3.8513e-06	0.913941	1.37637e-08	0.868788	4.13694e-07
DAT 21
		46882.2	1	46882.2	1619.69	0		col 0	CT	24.1283	1.55309	21.0505	27.2062	12		col 0	CT		5.0027e-08	0.45253	6.99925e-07	0.530368	1.58311e-05	0.0537022	2.2093e-05	0.294195	5.90729e-05
	Lines	196.329	4	49.0823	1.6957	0.156111		col 0	HS	11.2667	1.55309	8.1888	14.3445	12		col 0	HS	5.0027e-08		1.4308e-09	0.556161	2.60497e-09	0.183477	3.70448e-12	0.15763	3.31354e-10	0.0963112
	Stress	4747.57	1	4747.57	164.019	0		isps 448-10	CT	25.7842	1.55309	22.7063	28.862	12		isps 448-10	CT	0.45253	1.4308e-09		2.35189e-08	0.901189	6.82822e-07	0.234162	9.83274e-07	0.764659	2.90226e-06
	LxS	32.2441	4	8.06102	0.278492	0.891344		isps 448-10	HS	12.5633	1.55309	9.48547	15.6412	12		isps 448-10	HS	6.99925e-07	0.556161	2.35189e-08		4.18075e-08	0.455941	7.29027e-11	0.406975	5.74592e-09	0.279412
		3183.97	110	28.9452				isps 79-2-7	CT	25.5108	1.55309	22.433	28.5887	12		isps 79-2-7	CT	0.530368	2.60497e-09	0.901189	4.18075e-08		1.16896e-06	0.189336	1.67532e-06	0.671989	4.87092e-06
								isps 79-2-7	HS	14.2067	1.55309	11.1288	17.2845	12		isps 79-2-7	HS	1.58311e-05	0.183477	6.82822e-07	0.455941	1.16896e-06		2.83745e-09	0.933028	1.81629e-07	0.735398
								M1-73	CT	28.4117	1.55309	25.3338	31.4895	12		M1-73	CT	0.0537022	3.70448e-12	0.234162	7.29027e-11	0.189336	2.83745e-09		4.24345e-09	0.372124	1.41284e-08
								M1-73	HS	14.3917	1.55309	11.3138	17.4695	12		M1-73	HS	2.2093e-05	0.15763	9.83274e-07	0.406975	1.67532e-06	0.933028	4.24345e-09		2.64399e-07	0.799521
								M1-8	CT	26.4433	1.55309	23.3655	29.5212	12		M1-8	CT	0.294195	3.31354e-10	0.764659	5.74592e-09	0.671989	1.81629e-07	0.372124	2.64399e-07		8.07685e-07
								M1-8	HS	14.9508	1.55309	11.873	18.0287	12		M1-8	HS	5.90729e-05	0.0963112	2.90226e-06	0.279412	4.87092e-06	0.735398	1.41284e-08	0.799521	8.07685e-07
DAT 23
		59187.9	1	59187.9	1585.87	0		col 0	CT	26.6667	1.76357	23.1717	30.1616	12		col 0	CT		1.84904e-07	0.301175	8.66899e-07	0.32029	3.56605e-05	0.0533228	2.93583e-05	0.182839	0.000282923
	Lines	265.782	4	66.4456	1.78033	0.137887		col 0	HS	12.7817	1.76357	9.28669	16.2766	12		col 0	HS	1.84904e-07		1.45612e-09	0.726134	1.76984e-09	0.211421	1.5775e-11	0.230072	3.34667e-10	0.0720452
	Stress	6078.2	1	6078.2	162.858	0		isps 448-10	CT	29.2575	1.76357	25.7625	32.7525	12		isps 448-10	CT	0.301175	1.45612e-09		7.80014e-09	0.967824	4.85919e-07	0.362451	3.89892e-07	0.763437	5.24941e-06
	LxS	45.7334	4	11.4333	0.306343	0.873199		isps 448-10	HS	13.6575	1.76357	10.1625	17.1525	12		isps 448-10	HS	8.66899e-07	0.726134	7.80014e-09		9.43935e-09	0.367011	9.17717e-11	0.394024	1.84848e-09	0.145733
		4105.42	110	37.322				isps 79-2-7	CT	29.1567	1.76357	25.6617	32.6516	12		isps 79-2-7	CT	0.32029	1.76984e-09	0.967824	9.43935e-09		5.79899e-07	0.341704	4.65708e-07	0.732894	6.19853e-06
								isps 79-2-7	HS	15.9167	1.76357	12.4217	19.4116	12		isps 79-2-7	HS	3.56605e-05	0.211421	4.85919e-07	0.367011	5.79899e-07		7.48638e-09	0.960118	1.2707e-07	0.577074
								M1-73	CT	31.5383	1.76357	28.0434	35.0333	12		M1-73	CT	0.0533228	1.5775e-11	0.362451	9.17717e-11	0.341704	7.48638e-09		5.90468e-09	0.54128	9.98059e-08
								M1-73	HS	15.7917	1.76357	12.2967	19.2866	12		M1-73	HS	2.93583e-05	0.230072	3.89892e-07	0.394024	4.65708e-07	0.960118	5.90468e-09		1.01327e-07	0.543484
								M1-8	CT	30.01	1.76357	26.515	33.505	12		M1-8	CT	0.182839	3.34667e-10	0.763437	1.84848e-09	0.732894	1.2707e-07	0.54128	1.01327e-07		1.48066e-06
								M1-8	HS	17.3117	1.76357	13.8167	20.8066	12		M1-8	HS	0.000282923	0.0720452	5.24941e-06	0.145733	6.19853e-06	0.577074	9.98059e-08	0.543484	1.48066e-06
DAT 25
		71122.9	1	71122.9	1516.32	0		col 0	CT	28.8375	1.97705	24.9194	32.7556	12		col 0	CT		1.31802e-06	0.303994	2.05443e-06	0.361412	0.000181094	0.0787843	0.000165946	0.157602	0.00128498
	Lines	339.669	4	84.9174	1.81041	0.131906		col 0	HS	14.5258	1.97705	10.6078	18.4439	12		col 0	HS	1.31802e-06		1.26952e-08	0.917108	2.18481e-08	0.216563	3.59918e-10	0.22556	1.98732e-09	0.0723705
	Stress	6518.18	1	6518.18	138.966	0		isps 448-10	CT	31.725	1.97705	27.8069	35.6431	12		isps 448-10	CT	0.303994	1.26952e-08		2.06693e-08	0.907676	3.20572e-06	0.459945	2.89762e-06	0.697185	3.21266e-05
	LxS	61.5779	4	15.3945	0.328206	0.85851		isps 448-10	HS	14.8175	1.97705	10.8994	18.7356	12		isps 448-10	HS	2.05443e-06	0.917108	2.06693e-08		3.5421e-08	0.257368	5.99811e-10	0.267537	3.27811e-09	0.0901043
		5159.54	110	46.9049				isps 79-2-7	CT	31.4	1.97705	27.4819	35.3181	12		isps 79-2-7	CT	0.361412	2.18481e-08	0.907676	3.5421e-08		5.19375e-06	0.392879	4.70108e-06	0.613602	5.02507e-05
								isps 79-2-7	HS	18.0008	1.97705	14.0828	21.9189	12		isps 79-2-7	HS	0.000181094	0.216563	3.20572e-06	0.257368	5.19375e-06		1.2746e-07	0.980783	6.05575e-07	0.568924
								M1-73	CT	33.7983	1.97705	29.8803	37.7164	12		M1-73	CT	0.0787843	3.59918e-10	0.459945	5.99811e-10	0.392879	1.2746e-07		1.14307e-07	0.725962	1.56309e-06
								M1-73	HS	17.9333	1.97705	14.0153	21.8514	12		M1-73	HS	0.000165946	0.22556	2.89762e-06	0.267537	4.70108e-06	0.980783	1.14307e-07		5.45001e-07	0.552734
								M1-8	CT	32.8158	1.97705	28.8978	36.7339	12		M1-8	CT	0.157602	1.98732e-09	0.697185	3.27811e-09	0.613602	6.05575e-07	0.725962	5.45001e-07		6.78173e-06
								M1-8	HS	19.5983	1.97705	15.6803	23.5164	12		M1-8	HS	0.00128498	0.0723705	3.21266e-05	0.0901043	5.02507e-05	0.568924	1.56309e-06	0.552734	6.78173e-06

## Sheet: RGR_Experiment_3
DAT -5
		9.25516	1	9.25516	547.882	0		col 0	CT	0.188543	0.0375196	0.114188	0.262898	12		col 0	CT		0.0051882	0.1003	0.0138003	0.171364	0.029101	0.0283004	0.02312	0.955292	0.107297
	Lines	0.0866955	4	0.0216739	1.28304	0.28107		col 0	HS	0.33988	0.0375196	0.265525	0.414235	12		col 0	HS	0.0051882		0.234732	0.727314	0.14298	0.522794	0.530182	0.584477	0.00610837	0.221909
	Stress	0.12905	1	0.12905	7.63943	0.00669689		isps 448-10	CT	0.276483	0.0375196	0.202128	0.350838	12		isps 448-10	CT	0.1003	0.234732		0.399825	0.779602	0.5809	0.573167	0.519411	0.112211	0.973242
	LxS	0.0738112	4	0.0184528	1.09236	0.363987		isps 448-10	HS	0.32133	0.0375196	0.246975	0.395685	12		isps 448-10	HS	0.0138003	0.727314	0.399825		0.262726	0.771215	0.779903	0.842721	0.0160146	0.381407
		1.85819	110	0.0168926				isps 79-2-7	CT	0.261598	0.0375196	0.187243	0.335953	12		isps 79-2-7	CT	0.171364	0.14298	0.779602	0.262726		0.405956	0.399607	0.35603	0.189366	0.805442
								isps 79-2-7	HS	0.305863	0.0375196	0.231508	0.380218	12		isps 79-2-7	HS	0.029101	0.522794	0.5809	0.771215	0.405956		0.990947	0.926374	0.0333533	0.558186
								M1-73	CT	0.306466	0.0375196	0.232111	0.380821	12		M1-73	CT	0.0283004	0.530182	0.573167	0.779903	0.399607	0.990947		0.935392	0.0324516	0.550602
								M1-73	HS	0.310777	0.0375196	0.236422	0.385132	12		M1-73	HS	0.02312	0.584477	0.519411	0.842721	0.35603	0.926374	0.935392		0.026604	0.497964
								M1-8	CT	0.191524	0.0375196	0.117169	0.265879	12		M1-8	CT	0.955292	0.00610837	0.112211	0.0160146	0.189366	0.0333533	0.0324516	0.026604		0.119862
								M1-8	HS	0.274699	0.0375196	0.200344	0.349054	12		M1-8	HS	0.107297	0.221909	0.973242	0.381407	0.805442	0.558186	0.550602	0.497964	0.119862
DAT -2
		6.94972	1	6.94972	802.752	0		col 0	CT	0.283116	0.0268598	0.229886	0.336345	12		col 0	CT		0.0155836	0.386435	0.129964	0.282525	0.0839523	0.184024	0.580752	0.880988	0.146692
	Lines	0.00803993	4	0.00200998	0.23217	0.919758		col 0	HS	0.189795	0.0268598	0.136566	0.243025	12		col 0	HS	0.0155836		0.115343	0.353854	0.171376	0.47752	0.26521	0.0596803	0.0229462	0.321873
	Stress	0.0320972	1	0.0320972	3.7075	0.0567504		isps 448-10	CT	0.250085	0.0268598	0.196855	0.303315	12		isps 448-10	CT	0.386435	0.115343		0.513128	0.833749	0.383782	0.641204	0.752881	0.473363	0.555013
	LxS	0.0478986	4	0.0119746	1.38317	0.244455		isps 448-10	HS	0.225163	0.0268598	0.171933	0.278393	12		isps 448-10	HS	0.129964	0.353854	0.513128		0.656685	0.827569	0.850602	0.333316	0.171741	0.949067
		0.952311	110	0.00865737				isps 79-2-7	CT	0.242093	0.0268598	0.188863	0.295323	12		isps 79-2-7	CT	0.282525	0.171376	0.833749	0.656685		0.508049	0.797726	0.59993	0.354465	0.703433
								isps 79-2-7	HS	0.216869	0.0268598	0.163639	0.270099	12		isps 79-2-7	HS	0.0839523	0.47752	0.383782	0.827569	0.508049		0.684701	0.23658	0.11382	0.778194
								M1-73	CT	0.232334	0.0268598	0.179104	0.285564	12		M1-73	CT	0.184024	0.26521	0.641204	0.850602	0.797726	0.684701		0.435346	0.237862	0.900934
								M1-73	HS	0.262074	0.0268598	0.208845	0.315304	12		M1-73	HS	0.580752	0.0596803	0.752881	0.333316	0.59993	0.23658	0.435346		0.687097	0.366017
								M1-8	CT	0.277415	0.0268598	0.224186	0.330645	12		M1-8	CT	0.880988	0.0229462	0.473363	0.171741	0.354465	0.11382	0.237862	0.687097		0.192396
								M1-8	HS	0.227595	0.0268598	0.174365	0.280825	12		M1-8	HS	0.146692	0.321873	0.555013	0.949067	0.703433	0.778194	0.900934	0.366017	0.192396
DAT -0
		4.89823	1	4.89823	1479.92	0		col 0	CT	0.199024	0.0166077	0.166111	0.231936	12		col 0	CT		0.839839	0.594512	0.587513	0.787999	0.544058	0.487804	0.95003	0.74591	0.733768
	Lines	0.002928	4	0.000732001	0.221162	0.926123		col 0	HS	0.194266	0.0166077	0.161353	0.227178	12		col 0	HS	0.839839		0.463029	0.733405	0.637759	0.419027	0.370761	0.8891	0.598957	0.890175
	Stress	0.00370646	1	0.00370646	1.11984	0.29227		isps 448-10	CT	0.211563	0.0166077	0.17865	0.244475	12		isps 448-10	CT	0.594512	0.463029		0.283433	0.792044	0.940577	0.871381	0.551949	0.834825	0.383563
	LxS	0.00402924	4	0.00100731	0.304341	0.874526		isps 448-10	HS	0.186246	0.0166077	0.153333	0.219159	12		isps 448-10	HS	0.587513	0.733405	0.283433		0.417626	0.251564	0.217544	0.631308	0.386796	0.839462
		0.364078	110	0.0033098				isps 79-2-7	CT	0.205355	0.0166077	0.172442	0.238268	12		isps 79-2-7	CT	0.787999	0.637759	0.792044	0.417626		0.735246	0.670518	0.740236	0.956011	0.542758
								isps 79-2-7	HS	0.213317	0.0166077	0.180405	0.24623	12		isps 79-2-7	HS	0.544058	0.419027	0.940577	0.251564	0.735246		0.930379	0.503379	0.777153	0.344417
								M1-73	CT	0.215374	0.0166077	0.182461	0.248287	12		M1-73	CT	0.487804	0.370761	0.871381	0.217544	0.670518	0.930379		0.4495	0.711131	0.30195
								M1-73	HS	0.197549	0.0166077	0.164636	0.230461	12		M1-73	HS	0.95003	0.8891	0.551949	0.631308	0.740236	0.503379	0.4495		0.699014	0.781404
								M1-8	CT	0.206654	0.0166077	0.173741	0.239566	12		M1-8	CT	0.74591	0.598957	0.834825	0.386796	0.956011	0.777153	0.711131	0.699014		0.506911
								M1-8	HS	0.191015	0.0166077	0.158103	0.223928	12		M1-8	HS	0.733768	0.890175	0.383563	0.839462	0.542758	0.344417	0.30195	0.781404	0.506911
DAT 2
		7.84743	1	7.84743	1269.9	0		col 0	CT	0.245234	0.0226928	0.200262	0.290205	12		col 0	CT		0.634419	0.746177	0.277437	0.729853	0.939597	0.866173	0.879952	0.759259	0.0573432
	Lines	0.0329991	4	0.00824978	1.33501	0.261504		col 0	HS	0.229931	0.0226928	0.184959	0.274902	12		col 0	HS	0.634419		0.424661	0.119672	0.412263	0.581526	0.758719	0.745449	0.434689	0.0181844
	Stress	0.00336902	1	0.00336902	0.545189	0.461862		isps 448-10	CT	0.255648	0.0226928	0.210676	0.300619	12		isps 448-10	CT	0.746177	0.424661		0.444722	0.982724	0.804173	0.622703	0.635103	0.986243	0.113286
	LxS	0.0182145	4	0.00455362	0.736885	0.56876		isps 448-10	HS	0.280263	0.0226928	0.235291	0.325234	12		isps 448-10	HS	0.277437	0.119672	0.444722		0.457679	0.312071	0.210186	0.216553	0.434558	0.408722
		0.67975	110	0.00617955				isps 79-2-7	CT	0.256344	0.0226928	0.211372	0.301316	12		isps 79-2-7	CT	0.729853	0.412263	0.982724	0.457679		0.787473	0.607505	0.619771	0.968973	0.118217
								isps 79-2-7	HS	0.247671	0.0226928	0.202699	0.292643	12		isps 79-2-7	HS	0.939597	0.581526	0.804173	0.312071	0.787473		0.807017	0.820588	0.817537	0.0677467
								M1-73	CT	0.239813	0.0226928	0.194841	0.284785	12		M1-73	CT	0.866173	0.758719	0.622703	0.210186	0.607505	0.807017		0.986042	0.634924	0.038947
								M1-73	HS	0.240376	0.0226928	0.195404	0.285347	12		M1-73	HS	0.879952	0.745449	0.635103	0.216553	0.619771	0.820588	0.986042		0.647427	0.0405845
								M1-8	CT	0.255093	0.0226928	0.210121	0.300065	12		M1-8	CT	0.759259	0.434689	0.986243	0.434558	0.968973	0.817537	0.634924	0.647427		0.109479
								M1-8	HS	0.306877	0.0226928	0.261906	0.351849	12		M1-8	HS	0.0573432	0.0181844	0.113286	0.408722	0.118217	0.0677467	0.038947	0.0405845	0.109479
DAT 4
		2.7348	1	2.7348	522.037	0		col 0	CT	0.134053	0.020894	0.0926458	0.17546	12		col 0	CT		0.759193	0.252653	0.552564	0.84911	0.727163	0.190769	0.47465	0.14454	0.81017
	Lines	0.0206671	4	0.00516677	0.986267	0.418192		col 0	HS	0.124972	0.020894	0.0835654	0.166379	12		col 0	HS	0.759193		0.147891	0.368468	0.619473	0.512491	0.107296	0.307752	0.0783577	0.584741
	Stress	0.00670758	1	0.00670758	1.28039	0.260288		isps 448-10	CT	0.168033	0.020894	0.126626	0.20944	12		isps 448-10	CT	0.252653	0.147891		0.580561	0.339531	0.425337	0.868101	0.666177	0.749894	0.365244
	LxS	0.00531823	4	0.00132956	0.253795	0.9068		isps 448-10	HS	0.151656	0.020894	0.110249	0.193063	12		isps 448-10	HS	0.552564	0.368468	0.580561		0.686227	0.806171	0.472642	0.903404	0.384137	0.723293
		0.576258	110	0.00523871				isps 79-2-7	CT	0.139688	0.020894	0.0982808	0.181095	12		isps 79-2-7	CT	0.84911	0.619473	0.339531	0.686227		0.87389	0.262734	0.599466	0.203645	0.960148
								isps 79-2-7	HS	0.144389	0.020894	0.102982	0.185796	12		isps 79-2-7	HS	0.727163	0.512491	0.425337	0.806171	0.87389		0.335849	0.713875	0.26526	0.913395
								M1-73	CT	0.172951	0.020894	0.131544	0.214358	12		M1-73	CT	0.190769	0.107296	0.868101	0.472642	0.262734	0.335849		0.550387	0.878585	0.284443
								M1-73	HS	0.155251	0.020894	0.113844	0.196658	12		M1-73	HS	0.47465	0.307752	0.666177	0.903404	0.599466	0.713875	0.550387		0.45357	0.634584
								M1-8	CT	0.177476	0.020894	0.136069	0.218883	12		M1-8	CT	0.14454	0.0783577	0.749894	0.384137	0.203645	0.26526	0.878585	0.45357		0.221785
								M1-8	HS	0.141168	0.020894	0.0997607	0.182575	12		M1-8	HS	0.81017	0.584741	0.365244	0.723293	0.960148	0.913395	0.284443	0.634584	0.221785
DAT 6
		3.5567	1	3.5567	1351.34	0		col 0	CT	0.245775	0.0148098	0.216425	0.275125	12		col 0	CT		7.65899e-10	0.136823	1.81305e-07	0.247298	1.27519e-06	0.149834	6.37711e-08	0.093189	1.59093e-08
	Lines	0.00334919	4	0.000837297	0.318125	0.865327		col 0	HS	0.104642	0.0148098	0.0752928	0.133992	12		col 0	HS	7.65899e-10		7.82187e-07	0.245788	1.7829e-07	0.109804	6.33788e-07	0.351448	1.80431e-06	0.526558
	Stress	0.291614	1	0.291614	110.797	0		isps 448-10	CT	0.214387	0.0148098	0.185037	0.243736	12		isps 448-10	CT	0.136823	7.82187e-07		8.78272e-05	0.737847	0.00043516	0.96147	3.65229e-05	0.845881	1.11623e-05
	LxS	0.0139394	4	0.00348485	1.32405	0.26553		isps 448-10	HS	0.129082	0.0148098	0.099732	0.158431	12		isps 448-10	HS	1.81305e-07	0.245788	8.78272e-05		2.43241e-05	0.65702	7.32662e-05	0.81766	0.00017959	0.596093
		0.289517	110	0.00263197				isps 79-2-7	CT	0.221414	0.0148098	0.192065	0.250764	12		isps 79-2-7	CT	0.247298	1.7829e-07	0.737847	2.43241e-05		0.000131748	0.77455	9.68873e-06	0.596912	2.80913e-06
								isps 79-2-7	HS	0.138407	0.0148098	0.109057	0.167756	12		isps 79-2-7	HS	1.27519e-06	0.109804	0.00043516	0.65702	0.000131748		0.000367845	0.500238	0.000842691	0.330803
								M1-73	CT	0.215401	0.0148098	0.186051	0.24475	12		M1-73	CT	0.149834	6.33788e-07	0.96147	7.32662e-05	0.77455	0.000367845		3.0273e-05	0.808261	9.17971e-06
								M1-73	HS	0.124241	0.0148098	0.0948916	0.153591	12		M1-73	HS	6.37711e-08	0.351448	3.65229e-05	0.81766	9.68873e-06	0.500238	3.0273e-05		7.66848e-05	0.764388
								M1-8	CT	0.210306	0.0148098	0.180956	0.239655	12		M1-8	CT	0.093189	1.80431e-06	0.845881	0.00017959	0.596912	0.000842691	0.808261	7.66848e-05		2.42112e-05
								M1-8	HS	0.117948	0.0148098	0.0885985	0.147298	12		M1-8	HS	1.59093e-08	0.526558	1.11623e-05	0.596093	2.80913e-06	0.330803	9.17971e-06	0.764388	2.42112e-05
DAT 8
		2.24455	1	2.24455	836.884	0		col 0	CT	0.141677	0.01495	0.11205	0.171304	12		col 0	CT		0.0589847	0.314778	0.142076	0.00541071	0.0572715	0.242841	0.231818	0.707368	0.22844
	Lines	0.0115821	4	0.00289553	1.0796	0.370191		col 0	HS	0.101335	0.01495	0.0717076	0.130962	12		col 0	HS	0.0589847		0.00427277	0.668476	6.28578e-06	0.989431	0.00259607	0.48182	0.0242626	0.487291
	Stress	0.0923324	1	0.0923324	34.4263	4.74317e-08		isps 448-10	CT	0.163028	0.01495	0.133401	0.192655	12		isps 448-10	CT	0.314778	0.00427277		0.0143243	0.070273	0.00410713	0.869745	0.0290203	0.527728	0.0284003
	LxS	0.0166964	4	0.00417411	1.55632	0.191078		isps 448-10	HS	0.110413	0.01495	0.080786	0.140041	12		isps 448-10	HS	0.142076	0.668476	0.0143243		3.48101e-05	0.658873	0.00916033	0.782774	0.0662627	0.789526
		0.295024	110	0.00268203				isps 79-2-7	CT	0.201675	0.01495	0.172047	0.231302	12		isps 79-2-7	CT	0.00541071	6.28578e-06	0.070273	3.48101e-05		5.95258e-06	0.0990496	9.92423e-05	0.015393	9.60511e-05
								isps 79-2-7	HS	0.101054	0.01495	0.0714268	0.130682	12		isps 79-2-7	HS	0.0572715	0.989431	0.00410713	0.658873	5.95258e-06		0.00249159	0.473634	0.0234674	0.479053
								M1-73	CT	0.166503	0.01495	0.136876	0.196131	12		M1-73	CT	0.242841	0.00259607	0.869745	0.00916033	0.0990496	0.00249159		0.0192032	0.426672	0.0187723
								M1-73	HS	0.116257	0.01495	0.0866294	0.145884	12		M1-73	HS	0.231818	0.48182	0.0290203	0.782774	9.92423e-05	0.473634	0.0192032		0.117277	0.992992
								M1-8	CT	0.149634	0.01495	0.120007	0.179262	12		M1-8	CT	0.707368	0.0242626	0.527728	0.0662627	0.015393	0.0234674	0.426672	0.117277		0.11527
								M1-8	HS	0.116071	0.01495	0.0864433	0.145698	12		M1-8	HS	0.22844	0.487291	0.0284003	0.789526	9.60511e-05	0.479053	0.0187723	0.992992	0.11527
DAT 10
		3.83818	1	3.83818	1447.5	0		col 0	CT	0.220019	0.014865	0.190561	0.249478	12		col 0	CT		0.000898672	0.853216	0.00022529	0.664279	1.39308e-05	0.518655	0.00115536	0.746791	0.00152562
	Lines	0.00423525	4	0.00105881	0.399311	0.808776		col 0	HS	0.14826	0.014865	0.118801	0.177719	12		col 0	HS	0.000898672		0.000480474	0.688827	0.00356624	0.258517	0.0066576	0.939261	0.00253661	0.871365
	Stress	0.155892	1	0.155892	58.7918	7.49145e-12		isps 448-10	CT	0.223918	0.014865	0.194459	0.253377	12		isps 448-10	CT	0.853216	0.000480474		0.000114909	0.53612	6.57907e-06	0.406675	0.000623507	0.611675	0.000832134
	LxS	0.00422752	4	0.00105688	0.398581	0.809297		isps 448-10	HS	0.139819	0.014865	0.110361	0.169278	12		isps 448-10	HS	0.00022529	0.688827	0.000114909		0.00100446	0.464343	0.00199038	0.633685	0.000692924	0.574033
		0.291676	110	0.0026516				isps 79-2-7	CT	0.210871	0.014865	0.181412	0.24033	12		isps 79-2-7	CT	0.664279	0.00356624	0.53612	0.00100446		7.52935e-05	0.832253	0.00448074	0.911422	0.005764
								isps 79-2-7	HS	0.124383	0.014865	0.0949245	0.153842	12		isps 79-2-7	HS	1.39308e-05	0.258517	6.57907e-06	0.464343	7.52935e-05		0.000164843	0.228051	4.93649e-05	0.196974
								M1-73	CT	0.206408	0.014865	0.176949	0.235866	12		M1-73	CT	0.518655	0.0066576	0.406675	0.00199038	0.832253	0.000164843		0.00826754	0.746691	0.010495
								M1-73	HS	0.149865	0.014865	0.120407	0.179324	12		M1-73	HS	0.00115536	0.939261	0.000623507	0.633685	0.00448074	0.228051	0.00826754		0.00320632	0.931679
								M1-8	CT	0.213215	0.014865	0.183756	0.242674	12		M1-8	CT	0.746791	0.00253661	0.611675	0.000692924	0.911422	4.93649e-05	0.746691	0.00320632		0.00415293
								M1-8	HS	0.151672	0.014865	0.122213	0.181131	12		M1-8	HS	0.00152562	0.871365	0.000832134	0.574033	0.005764	0.196974	0.010495	0.931679	0.00415293
DAT 12
		2.89506	1	2.89506	1423.6	0		col 0	CT	0.189021	0.013018	0.163223	0.21482	12		col 0	CT		0.00230247	0.255463	3.33262e-05	0.541556	0.027058	0.666276	0.00014802	0.729584	0.00535191
	Lines	0.0123516	4	0.00308789	1.51842	0.201764		col 0	HS	0.131563	0.013018	0.105764	0.157361	12		col 0	HS	0.00230247		0.0504438	0.230129	0.0135779	0.38058	0.00829197	0.41947	0.000750487	0.780392
	Stress	0.0869462	1	0.0869462	42.7543	2.01492e-09		isps 448-10	CT	0.167976	0.013018	0.142177	0.193775	12		isps 448-10	CT	0.255463	0.0504438		0.00188597	0.59665	0.274817	0.478769	0.00624552	0.139165	0.0922629
	LxS	0.00444541	4	0.00111135	0.546488	0.701946		isps 448-10	HS	0.109347	0.013018	0.0835481	0.135145	12		isps 448-10	HS	3.33262e-05	0.230129	0.00188597		0.000320667	0.0391906	0.000168764	0.692624	8.41821e-06	0.140083
		0.223699	110	0.00203363				isps 79-2-7	CT	0.177748	0.013018	0.151949	0.203546	12		isps 79-2-7	CT	0.541556	0.0135779	0.59665	0.000320667		0.106328	0.857529	0.0012256	0.339696	0.0278364
								isps 79-2-7	HS	0.147771	0.013018	0.121972	0.173569	12		isps 79-2-7	HS	0.027058	0.38058	0.274817	0.0391906	0.106328		0.0733052	0.0937164	0.01098	0.54916
								M1-73	CT	0.18106	0.013018	0.155262	0.206859	12		M1-73	CT	0.666276	0.00829197	0.478769	0.000168764	0.857529	0.0733052		0.000675326	0.437659	0.0176531
								M1-73	HS	0.116643	0.013018	0.0908448	0.142442	12		M1-73	HS	0.00014802	0.41947	0.00624552	0.692624	0.0012256	0.0937164	0.000675326		4.03899e-05	0.27815
								M1-8	CT	0.195402	0.013018	0.169603	0.2212	12		M1-8	CT	0.729584	0.000750487	0.139165	8.41821e-06	0.339696	0.01098	0.437659	4.03899e-05		0.0018653
								M1-8	HS	0.136708	0.013018	0.11091	0.162507	12		M1-8	HS	0.00535191	0.780392	0.0922629	0.140083	0.0278364	0.54916	0.0176531	0.27815	0.0018653
DAT 14
		1.9011	1	1.9011	772.879	0		col 0	CT	0.144041	0.0143171	0.115668	0.172415	12		col 0	CT		0.364819	0.378853	0.0639282	0.150324	0.216951	0.926568	0.214885	0.917047	0.119252
	Lines	0.00743959	4	0.0018599	0.75613	0.556049		col 0	HS	0.125617	0.0143171	0.0972434	0.15399	12		col 0	HS	0.364819		0.978976	0.338387	0.591316	0.74066	0.318369	0.736418	0.312628	0.510528
	Stress	0.0108932	1	0.0108932	4.42856	0.0376202		isps 448-10	CT	0.126151	0.0143171	0.0977782	0.154525	12		isps 448-10	CT	0.378853	0.978976		0.325342	0.57328	0.720859	0.331231	0.716656	0.325337	0.493793
	LxS	0.00496257	4	0.00124064	0.504375	0.732579		isps 448-10	HS	0.106148	0.0143171	0.0777745	0.134521	12		isps 448-10	HS	0.0639282	0.338387	0.325342		0.673092	0.530177	0.0520641	0.53386	0.0506672	0.763694
		0.270574	110	0.00245976				isps 79-2-7	CT	0.114713	0.0143171	0.08634	0.143086	12		isps 79-2-7	CT	0.150324	0.591316	0.57328	0.673092		0.836634	0.126221	0.841029	0.123323	0.90339
								isps 79-2-7	HS	0.118898	0.0143171	0.090525	0.147271	12		isps 79-2-7	HS	0.216951	0.74066	0.720859	0.530177	0.836634		0.184901	0.995511	0.181007	0.743271
								M1-73	CT	0.145912	0.0143171	0.117539	0.174285	12		M1-73	CT	0.926568	0.318369	0.331231	0.0520641	0.126221	0.184901		0.183067	0.990433	0.0992542
								M1-73	HS	0.118784	0.0143171	0.0904108	0.147157	12		M1-73	HS	0.214885	0.736418	0.716656	0.53386	0.841029	0.995511	0.183067		0.179202	0.747526
								M1-8	CT	0.146155	0.0143171	0.117782	0.174528	12		M1-8	CT	0.917047	0.312628	0.325337	0.0506672	0.123323	0.181007	0.990433	0.179202		0.0968644
								M1-8	HS	0.11225	0.0143171	0.0838767	0.140623	12		M1-8	HS	0.119252	0.510528	0.493793	0.763694	0.90339	0.743271	0.0992542	0.747526	0.0968644
DAT 16
		1.44845	1	1.44845	805.152	0		col 0	CT	0.117183	0.012244	0.0929182	0.141447	12		col 0	CT		0.12902	0.793453	0.0706141	0.335871	0.8177	0.597986	0.518082	0.802358	0.677104
	Lines	0.00914328	4	0.00228582	1.27062	0.285929		col 0	HS	0.0906993	0.012244	0.0664346	0.114964	12		col 0	HS	0.12902		0.207832	0.767638	0.0140419	0.196863	0.319201	0.380201	0.0777767	0.268591
	Stress	0.00927879	1	0.00927879	5.15782	0.0250884		isps 448-10	CT	0.112638	0.012244	0.0883734	0.136903	12		isps 448-10	CT	0.793453	0.207832		0.120879	0.221675	0.975	0.790455	0.700296	0.608723	0.877054
	LxS	0.00273529	4	0.000683822	0.380118	0.822434		isps 448-10	HS	0.0855704	0.012244	0.0613058	0.109835	12		isps 448-10	HS	0.0706141	0.767638	0.120879		0.0061741	0.11367	0.197404	0.24163	0.0401716	0.161912
		0.197887	110	0.00179898				isps 79-2-7	CT	0.13392	0.012244	0.109655	0.158184	12		isps 79-2-7	CT	0.335871	0.0140419	0.221675	0.0061741		0.23363	0.137668	0.10918	0.475703	0.169124
								isps 79-2-7	HS	0.113182	0.012244	0.0889173	0.137447	12		isps 79-2-7	HS	0.8177	0.196863	0.975	0.11367	0.23363		0.766435	0.677246	0.630792	0.852417
								M1-73	CT	0.108026	0.012244	0.0837611	0.13229	12		M1-73	CT	0.597986	0.319201	0.790455	0.197404	0.137668	0.766435		0.90505	0.437221	0.911579
								M1-73	HS	0.105956	0.012244	0.0816908	0.13022	12		M1-73	HS	0.518082	0.380201	0.700296	0.24163	0.10918	0.677246	0.90505		0.370459	0.81785
								M1-8	CT	0.121527	0.012244	0.0972627	0.145792	12		M1-8	CT	0.802358	0.0777767	0.608723	0.0401716	0.475703	0.630792	0.437221	0.370459		0.505257
								M1-8	HS	0.109953	0.012244	0.0856884	0.134218	12		M1-8	HS	0.677104	0.268591	0.877054	0.161912	0.169124	0.852417	0.911579	0.81785	0.505257
DAT 18
		0.523593	1	0.523593	218.936	0		col 0	CT	0.0925407	0.0141172	0.0645637	0.120518	12		col 0	CT		0.0804101	0.0367271	0.0599419	0.0207889	0.263854	0.432519	0.0962462	0.814286	0.190697
	Lines	0.0109002	4	0.00272504	1.13945	0.341814		col 0	HS	0.0573114	0.0141172	0.0293344	0.0852883	12		col 0	HS	0.0804101		0.727031	0.891875	0.562419	0.522525	0.330812	0.93092	0.129106	0.655076
	Stress	0.00252897	1	0.00252897	1.05746	0.30605		isps 448-10	CT	0.0503243	0.0141172	0.0223474	0.0783013	12		isps 448-10	CT	0.0367271	0.727031		0.831159	0.817708	0.323627	0.187333	0.663073	0.0628797	0.426642
	LxS	0.0132908	4	0.00332269	1.38935	0.24234		isps 448-10	HS	0.0545912	0.0141172	0.0266143	0.0825682	12		isps 448-10	HS	0.0599419	0.891875	0.831159		0.657361	0.438381	0.268115	0.823846	0.0986861	0.56029
		0.263069	110	0.00239154				isps 79-2-7	CT	0.0457115	0.0141172	0.0177346	0.0736885	12		isps 79-2-7	CT	0.0207889	0.562419	0.817708	0.657361		0.224121	0.12215	0.505595	0.0371142	0.305757
								isps 79-2-7	HS	0.070119	0.0141172	0.042142	0.0980959	12		isps 79-2-7	HS	0.263854	0.522525	0.323627	0.438381	0.224121		0.738047	0.580277	0.37669	0.846869
								M1-73	CT	0.0768129	0.0141172	0.0488359	0.10479	12		M1-73	CT	0.432519	0.330812	0.187333	0.268115	0.12215	0.738047		0.375455	0.581852	0.59797
								M1-73	HS	0.059046	0.0141172	0.0310691	0.087023	12		M1-73	HS	0.0962462	0.93092	0.663073	0.823846	0.505595	0.580277	0.375455		0.152079	0.718751
								M1-8	CT	0.0878397	0.0141172	0.0598628	0.115817	12		M1-8	CT	0.814286	0.129106	0.0628797	0.0986861	0.0371142	0.37669	0.581852	0.152079		0.281984
								M1-8	HS	0.0662544	0.0141172	0.0382774	0.0942313	12		M1-8	HS	0.190697	0.655076	0.426642	0.56029	0.305757	0.846869	0.59797	0.718751	0.281984
DAT 21
		0.325799	1	0.325799	362.634	0		col 0	CT	0.0600265	0.00865267	0.042879	0.0771741	12		col 0	CT		0.135698	0.876374	0.215981	0.878071	0.117965	0.869929	0.164439	0.793834	0.98845
	Lines	0.00121535	4	0.000303838	0.338191	0.85169		col 0	HS	0.0416345	0.00865267	0.0244869	0.058782	12		col 0	HS	0.135698		0.180719	0.796443	0.180027	0.94219	0.183366	0.917835	0.217226	0.139477
	Stress	0.00449482	1	0.00449482	5.00301	0.0273201		isps 448-10	CT	0.0581185	0.00865267	0.0409709	0.075266	12		isps 448-10	CT	0.876374	0.180719		0.278748	0.998282	0.158501	0.993471	0.216256	0.915743	0.887796
	LxS	0.00184223	4	0.000460557	0.512628	0.726564		isps 448-10	HS	0.0447986	0.00865267	0.0276511	0.0619462	12		isps 448-10	HS	0.215981	0.796443	0.278748		0.277801	0.741076	0.282366	0.876963	0.328023	0.221346
		0.0988266	110	0.000898424				isps 79-2-7	CT	0.0581449	0.00865267	0.0409973	0.0752924	12		isps 79-2-7	CT	0.878071	0.180027	0.998282	0.277801		0.157874	0.991753	0.215465	0.914035	0.889497
								isps 79-2-7	HS	0.0407451	0.00865267	0.0235975	0.0578926	12		isps 79-2-7	HS	0.117965	0.94219	0.158501	0.741076	0.157874		0.160898	0.860553	0.191668	0.12135
								M1-73	CT	0.0580181	0.00865267	0.0408706	0.0751657	12		M1-73	CT	0.869929	0.183366	0.993471	0.282366	0.991753	0.160898		0.219279	0.922238	0.881336
								M1-73	HS	0.0428997	0.00865267	0.0257522	0.0600473	12		M1-73	HS	0.164439	0.917835	0.216256	0.876963	0.215465	0.860553	0.219279		0.257737	0.16882
								M1-8	CT	0.0568209	0.00865267	0.0396733	0.0739684	12		M1-8	CT	0.793834	0.217226	0.915743	0.328023	0.914035	0.191668	0.922238	0.257737		0.805012
								M1-8	HS	0.059849	0.00865267	0.0427014	0.0769966	12		M1-8	HS	0.98845	0.139477	0.887796	0.221346	0.889497	0.12135	0.881336	0.16882	0.805012
DAT 23
		0.38104	1	0.38104	452.569	0		col 0	CT	0.0481571	0.0083763	0.0315572	0.064757	12		col 0	CT		0.298998	0.154511	0.603749	0.062919	0.723946	0.840636	0.811231	0.163319	0.176204
	Lines	0.00419814	4	0.00104953	1.24655	0.295556		col 0	HS	0.0605184	0.0083763	0.0439186	0.0771183	12		col 0	HS	0.298998		0.697196	0.120683	0.405367	0.492011	0.401639	0.202214	0.719635	0.751257
	Stress	0.0014342	1	0.0014342	1.70343	0.194564		isps 448-10	CT	0.0651399	0.0083763	0.04854	0.0817397	12		isps 448-10	CT	0.154511	0.697196		0.0532208	0.657081	0.282705	0.220544	0.0971582	0.975915	0.942453
	LxS	0.00482032	4	0.00120508	1.4313	0.228413		isps 448-10	HS	0.0419911	0.0083763	0.0253912	0.058591	12		isps 448-10	HS	0.603749	0.120683	0.0532208		0.0181066	0.383691	0.471781	0.779158	0.0569512	0.0625053
		0.0926145	110	0.00084195				isps 79-2-7	CT	0.0704131	0.0083763	0.0538133	0.087013	12		isps 79-2-7	CT	0.062919	0.405367	0.657081	0.0181066		0.130203	0.0963344	0.0364088	0.635433	0.60584
								isps 79-2-7	HS	0.0523517	0.0083763	0.0357518	0.0689515	12		isps 79-2-7	HS	0.723946	0.492011	0.282705	0.383691	0.130203		0.879042	0.55406	0.296345	0.316051
								M1-73	CT	0.0505447	0.0083763	0.0339448	0.0671446	12		M1-73	CT	0.840636	0.401639	0.220544	0.471781	0.0963344	0.879042		0.660101	0.232012	0.248668
								M1-73	HS	0.045321	0.0083763	0.0287212	0.0619209	12		M1-73	HS	0.811231	0.202214	0.0971582	0.779158	0.0364088	0.55406	0.660101		0.103281	0.112311
								M1-8	CT	0.0647814	0.0083763	0.0481815	0.0813813	12		M1-8	CT	0.163319	0.719635	0.975915	0.0569512	0.635433	0.296345	0.232012	0.103281		0.966501
								M1-8	HS	0.0642828	0.0083763	0.0476829	0.0808827	12		M1-8	HS	0.176204	0.751257	0.942453	0.0625053	0.60584	0.316051	0.248668	0.112311	0.966501
DAT 25
		0.258012	1	0.258012	338.381	0		col 0	CT	0.0386399	0.00797124	0.0228428	0.054437	12		col 0	CT		0.126876	0.904676	0.867318	0.946308	0.163804	0.789628	0.0822018	0.638978	0.111492
	Lines	0.00131175	4	0.000327937	0.430088	0.786633		col 0	HS	0.0559799	0.00797124	0.0401827	0.071777	12		col 0	HS	0.126876		0.158975	0.173252	0.144232	0.891734	0.0737122	0.829465	0.287972	0.947319
	Stress	0.00562868	1	0.00562868	7.38199	0.00765434		isps 448-10	CT	0.0399931	0.00797124	0.0241959	0.0557902	12		isps 448-10	CT	0.904676	0.158975		0.962261	0.958197	0.202636	0.699152	0.105108	0.72671	0.140571
	LxS	0.00163092	4	0.00040773	0.534736	0.710476		isps 448-10	HS	0.0405277	0.00797124	0.0247305	0.0563248	12		isps 448-10	HS	0.867318	0.173252	0.962261		0.920558	0.219723	0.664486	0.115469	0.762482	0.153571
		0.0838737	110	0.000762488				isps 79-2-7	CT	0.0394008	0.00797124	0.0236037	0.0551979	12		isps 79-2-7	CT	0.946308	0.144232	0.958197	0.920558		0.184876	0.738307	0.0945179	0.687779	0.127188
								isps 79-2-7	HS	0.0544419	0.00797124	0.0386448	0.070239	12		isps 79-2-7	HS	0.163804	0.891734	0.202636	0.219723	0.184876		0.0979221	0.725267	0.353727	0.839782
								M1-73	CT	0.035625	0.00797124	0.0198279	0.0514221	12		M1-73	CT	0.789628	0.0737122	0.699152	0.664486	0.738307	0.0979221		0.0456534	0.462161	0.063884
								M1-73	HS	0.0584137	0.00797124	0.0426166	0.0742108	12		M1-73	HS	0.0822018	0.829465	0.105108	0.115469	0.0945179	0.725267	0.0456534		0.201963	0.881294
								M1-8	CT	0.0439431	0.00797124	0.028146	0.0597402	12		M1-8	CT	0.638978	0.287972	0.72671	0.762482	0.687779	0.353727	0.462161	0.201963		0.259271
								M1-8	HS	0.0567264	0.00797124	0.0409293	0.0725235	12		M1-8	HS	0.111492	0.947319	0.140571	0.153571	0.127188	0.839782	0.063884	0.881294	0.259271
